# Supplementary material for: Precise/not precise (PNP): A Brunswikian model that uses judgment error distributions to identify cognitive processes
Source: Psychon Bull Rev. 2020 Sep 28;28(2):351–73. doi: 10.3758/s13423-020-01805-9 (PMC8062428; doi:10.3758/s13423-020-01805-9)
Supplement: Supplementary file 2 — (CSV 66 kb) [file 13423_2020_1805_MOESM2_ESM.csv]

Subject	Block	TrialNr	StimulusNr	TriangleBase	TriangleHeight	Response	ResponseTime(sec)	Criterion (Area)	Conditions. 1 = Conceptual triangle, 2 = Perceptual triangle, 3 = Perceptual Blob
1	1	1	22	8	5	40	24.617	20	1
1	1	2	15	6	8	48	4.758	24	1
1	1	3	1	4	4	16	3.93	8	1
1	1	4	6	5	4	20	3.383	10	1
1	1	5	21	8	4	32	5.645	16	1
1	1	6	5	4	8	32	4.039	16	1
1	1	7	24	8	7	56	3.539	28	1
1	1	8	18	7	6	42	4.602	21	1
1	1	9	20	7	8	56	3.574	28	1
1	1	10	7	5	5	25	4.273	12.5	1
1	1	11	23	8	6	48	3.508	24	1
1	1	12	4	4	7	28	6.008	14	1
1	1	13	11	6	4	24	4.523	12	1
1	1	14	10	5	8	40	3.168	20	1
1	1	15	25	8	8	32	49.484	32	1
1	1	16	16	7	4	14	6.066	14	1
1	1	17	2	4	5	10	3.762	10	1
1	1	18	13	6	6	18	4.336	18	1
1	1	19	17	7	5	17.5	12.148	17.5	1
1	1	20	9	5	7	17.5	6.43	17.5	1
1	1	21	3	4	6	12	4.008	12	1
1	1	22	12	6	5	15	3.289	15	1
1	1	23	19	7	7	24.5	21.887	24.5	1
1	1	24	14	6	7	21	10.875	21	1
1	1	25	8	5	6	15	3.121	15	1
1	2	26	22	8	5	20	3.293	20	1
1	2	27	20	7	8	28	12.34	28	1
1	2	28	9	5	7	17.5	7.41	17.5	1
1	2	29	6	5	4	10	2.727	10	1
1	2	30	3	4	6	12	3.32	12	1
1	2	31	14	6	7	21	6.473	21	1
1	2	32	24	8	7	28	10.547	28	1
1	2	33	21	8	4	16	7.832	16	1
1	2	34	12	6	5	15	3.711	15	1
1	2	35	13	6	6	18	8.957	18	1
1	2	36	25	8	8	32	28.332	32	1
1	2	37	10	5	8	20	6.52	20	1
1	2	38	8	5	6	15	3.336	15	1
1	2	39	18	7	6	21	14.617	21	1
1	2	40	5	4	8	16	5.258	16	1
1	2	41	7	5	5	12.5	37.66	12.5	1
1	2	42	2	4	5	10	2.699	10	1
1	2	43	11	6	4	12	2.355	12	1
1	2	44	16	7	4	14	12.637	14	1
1	2	45	23	8	6	24	27.488	24	1
1	2	46	15	6	8	24	6.332	24	1
1	2	47	4	4	7	14	4.352	14	1
1	2	48	19	7	7	24.5	11.762	24.5	1
1	2	49	17	7	5	17.5	31.59	17.5	1
1	2	50	1	4	4	8	5.664	8	1
2	1	1	9	5	7	7	21.047	17.5	1
2	1	2	15	6	8	4	6.492	24	1
2	1	3	23	8	6	4	17.691	24	1
2	1	4	19	7	7	7	5.258	24.5	1
2	1	5	16	7	4	3.5	9.766	14	1
2	1	6	24	8	7	12	13.102	28	1
2	1	7	11	6	4	3	5.879	12	1
2	1	8	21	8	4	3	9.641	16	1
2	1	9	12	6	5	2	31.137	15	1
2	1	10	18	7	6	14	10.484	21	1
2	1	11	13	6	6	23	23.777	18	1
2	1	12	14	6	7	19	18.5	21	1
2	1	13	5	4	8	3	5.441	16	1
2	1	14	3	4	6	10	27.453	12	1
2	1	15	7	5	5	15	6.742	12.5	1
2	1	16	1	4	4	2	5.305	8	1
2	1	17	22	8	5	22	7.488	20	1
2	1	18	20	7	8	27	20.172	28	1
2	1	19	2	4	5	22	5.207	10	1
2	1	20	25	8	8	28	9.125	32	1
2	1	21	8	5	6	2	4.555	15	1
2	1	22	17	7	5	22	8.316	17.5	1
2	1	23	4	4	7	454	4.477	14	1
2	1	24	10	5	8	18	12.277	20	1
2	1	25	6	5	4	22	15.492	10	1
2	2	26	12	6	5	18	25.555	15	1
2	2	27	3	4	6	14	11.949	12	1
2	2	28	21	8	4	33	3.633	16	1
2	2	29	23	8	6	20	18.52	24	1
2	2	30	13	6	6	12	4.465	18	1
2	2	31	25	8	8	22	4.105	32	1
2	2	32	20	7	8	22	18.191	28	1
2	2	33	19	7	7	21	6.52	24.5	1
2	2	34	16	7	4	18	6.445	14	1
2	2	35	7	5	5	22	6.398	12.5	1
2	2	36	5	4	8	16	17.16	16	1
2	2	37	8	5	6	16	4.461	15	1
2	2	38	10	5	8	18	11.027	20	1
2	2	39	17	7	5	21	8.828	17.5	1
2	2	40	18	7	6	21	6.316	21	1
2	2	41	15	6	8	20	16.254	24	1
2	2	42	6	5	4	14	4.398	10	1
2	2	43	11	6	4	16	10.809	12	1
2	2	44	4	4	7	15	13.164	14	1
2	2	45	2	4	5	13	4.633	10	1
2	2	46	22	8	5	21	3.805	20	1
2	2	47	24	8	7	23	21.84	28	1
2	2	48	1	4	4	12	5.258	8	1
2	2	49	14	6	7	19	10.016	21	1
2	2	50	9	5	7	17	4.508	17.5	1
3	1	1	21	8	4	16	26.223	16	1
3	1	2	19	7	7	24.5	24.258	24.5	1
3	1	3	6	5	4	10	6.895	10	1
3	1	4	13	6	6	18	13.461	18	1
3	1	5	1	4	4	8	5.727	8	1
3	1	6	12	6	5	15	3.387	15	1
3	1	7	22	8	5	20	10.578	20	1
3	1	8	5	4	8	16	14.586	16	1
3	1	9	25	8	8	28	6.316	32	1
3	1	10	9	5	7	17.5	10.047	17.5	1
3	1	11	23	8	6	24	40.574	24	1
3	1	12	14	6	7	21	13.434	21	1
3	1	13	20	7	8	28	12.012	28	1
3	1	14	3	4	6	12	4.242	12	1
3	1	15	15	6	8	24	28.129	24	1
3	1	16	4	4	7	14	23.34	14	1
3	1	17	10	5	8	20	4.305	20	1
3	1	18	8	5	6	15	4.898	15	1
3	1	19	18	7	6	21	6.426	21	1
3	1	20	7	5	5	12.5	9.063	12.5	1
3	1	21	11	6	4	12	5.07	12	1
3	1	22	24	8	7	28	11.328	28	1
3	1	23	2	4	5	10	4.43	10	1
3	1	24	16	7	4	14	10.625	14	1
3	1	25	17	7	5	17.5	9.531	17.5	1
3	2	26	12	6	5	15	3.289	15	1
3	2	27	22	8	5	20	3.898	20	1
3	2	28	23	8	6	24	12.637	24	1
3	2	29	15	6	8	24	4.023	24	1
3	2	30	2	4	5	10	9.844	10	1
3	2	31	8	5	6	15	4.293	15	1
3	2	32	24	8	7	32	28.191	28	1
3	2	33	17	7	5	17.5	6.023	17.5	1
3	2	34	19	7	7	24.5	11.059	24.5	1
3	2	35	21	8	4	16	7.379	16	1
3	2	36	20	7	8	32	8.441	28	1
3	2	37	4	4	7	14	7.488	14	1
3	2	38	16	7	4	14	14.852	14	1
3	2	39	18	7	6	21	12.293	21	1
3	2	40	9	5	7	17.5	5.164	17.5	1
3	2	41	25	8	8	32	31.359	32	1
3	2	42	7	5	5	12.5	5.414	12.5	1
3	2	43	14	6	7	21	9.922	21	1
3	2	44	3	4	6	12	3.543	12	1
3	2	45	10	5	8	20	10.281	20	1
3	2	46	11	6	4	12	5.445	12	1
3	2	47	5	4	8	16	5.336	16	1
3	2	48	13	6	6	18	6.195	18	1
3	2	49	6	5	4	10	2.652	10	1
3	2	50	1	4	4	8	4.477	8	1
4	1	1	19			8	16.027	24.5	3
4	1	2	5			5	7.828	16	3
4	1	3	7			4	3.52	12.5	3
4	1	4	8			6	3.949	15	3
4	1	5	10			12	4.715	20	3
4	1	6	9			9	5.254	17.5	3
4	1	7	15			13	8.563	24	3
4	1	8	3			4	2.777	12	3
4	1	9	21			4.5	19.445	16	3
4	1	10	22			9	6.895	20	3
4	1	11	4			5	5.914	14	3
4	1	12	20			8	5.914	28	3
4	1	13	24			11	8.035	28	3
4	1	14	12			3	7.953	15	3
4	1	15	6			3	3.57	10	3
4	1	16	11			4.5	3.512	12	3
4	1	17	16			6	5.051	14	3
4	1	18	17			7.5	3.48	17.5	3
4	1	19	18			8.5	4.57	21	3
4	1	20	25			12.5	4.609	32	3
4	1	21	1			2.5	4.168	8	3
4	1	22	14			6.5	3.902	21	3
4	1	23	2			3	1.906	10	3
4	1	24	13			7.5	5.41	18	3
4	1	25	23			7.5	24.41	24	3
4	2	26	7			4.5	3.777	12.5	3
4	2	27	6			3.5	2.852	10	3
4	2	28	18			6	4.164	21	3
4	2	29	1			3	2.324	8	3
4	2	30	16			4	7.285	14	3
4	2	31	2			4	2.449	10	3
4	2	32	23			7	2.395	24	3
4	2	33	9			7	3.742	17.5	3
4	2	34	14			8	4.258	21	3
4	2	35	11			4	4.676	12	3
4	2	36	13			7	5.43	18	3
4	2	37	20			10	2.793	28	3
4	2	38	12			4.5	5.754	15	3
4	2	39	3			3	7.191	12	3
4	2	40	15			9	4.773	24	3
4	2	41	10			6.5	9.645	20	3
4	2	42	21			4.5	4.516	16	3
4	2	43	19			6	4.836	24.5	3
4	2	44	4			3	6.43	14	3
4	2	45	8			4	2.867	15	3
4	2	46	17			4.5	3.23	17.5	3
4	2	47	22			5	3.215	20	3
4	2	48	25			11	3.23	32	3
4	2	49	24			10	4.273	28	3
4	2	50	5			4	3.93	16	3
5	1	1	11			7	14.398	12	3
5	1	2	14			8	12.496	21	3
5	1	3	9			7	8.02	17.5	3
5	1	4	23			9	8.316	24	3
5	1	5	24			8	7.66	28	3
5	1	6	12			7	8.285	15	3
5	1	7	5			7	4.262	16	3
5	1	8	15			9	2.074	24	3
5	1	9	8			7	3.852	15	3
5	1	10	13			8	6.176	18	3
5	1	11	4			7	4.445	14	3
5	1	12	6			7	5.852	10	3
5	1	13	18			9	3.871	21	3
5	1	14	1			6	2.59	8	3
5	1	15	21			8	1.84	16	3
5	1	16	16			7	1.98	14	3
5	1	17	7			7	1.797	12.5	3
5	1	18	20			12	4.695	28	3
5	1	19	17			10	4.008	17.5	3
5	1	20	22			9	7.301	20	3
5	1	21	3			7	2.387	12	3
5	1	22	25			16	5.52	32	3
5	1	23	19			12	2.652	24.5	3
5	1	24	10			10	2.063	20	3
5	1	25	2			7	2.293	10	3
5	2	26	25			20	5.023	32	3
5	2	27	12			16	3.758	15	3
5	2	28	14			12	5.883	21	3
5	2	29	5			10	4.117	16	3
5	2	30	17			10	4.852	17.5	3
5	2	31	8			9	2.215	15	3
5	2	32	16			8	2.762	14	3
5	2	33	10			12	2.574	20	3
5	2	34	3			9	4.148	12	3
5	2	35	6			8	2.555	10	3
5	2	36	19			17	5.492	24.5	3
5	2	37	18			17	3.855	21	3
5	2	38	2			8	2.23	10	3
5	2	39	13			12	5.117	18	3
5	2	40	9			15	2.016	17.5	3
5	2	41	4			10	4.852	14	3
5	2	42	7			12	2.074	12.5	3
5	2	43	1			7	2.809	8	3
5	2	44	24			20	6.285	28	3
5	2	45	22			18	2.246	20	3
5	2	46	23			18	2.465	24	3
5	2	47	20			18	2.746	28	3
5	2	48	21			14	4.352	16	3
5	2	49	11			10	3.402	12	3
5	2	50	15			15	2.246	24	3
9	1	1	3			6	42.742	12	3
9	1	2	24			7	17.051	28	3
9	1	3	13			5	12.246	18	3
9	1	4	2			3.5	12.727	10	3
9	1	5	20			5	17.395	28	3
9	1	6	19			5	8.551	24.5	3
9	1	7	6			2.5	14.133	10	3
9	1	8	16			3	12.105	14	3
9	1	9	25			7	15.477	32	3
9	1	10	14			6	5.492	21	3
9	1	11	18			5	4.898	21	3
9	1	12	15			4.5	16.379	24	3
9	1	13	1			2	5.367	8	3
9	1	14	11			2.5	7.285	12	3
9	1	15	21			3	10.934	16	3
9	1	16	4			2.5	5.539	14	3
9	1	17	17			3	3.324	17.5	3
9	1	18	12			3	3.508	15	3
9	1	19	22			4	4.355	20	3
9	1	20	23			4	5.742	24	3
9	1	21	8			3.5	8.359	15	3
9	1	22	7			2.5	6.457	12.5	3
9	1	23	10			3.5	5.555	20	3
9	1	24	9			4	6.957	17.5	3
9	1	25	5			3.5	6.086	16	3
9	2	26	20			6	6.18	28	3
9	2	27	10			4	3.184	20	3
9	2	28	1			2	3.762	8	3
9	2	29	14			4	4.227	21	3
9	2	30	8			3	4.324	15	3
9	2	31	6			2.5	6.02	10	3
9	2	32	23			4	3.336	24	3
9	2	33	9			3	2.992	17.5	3
9	2	34	13			3	3.668	18	3
9	2	35	2			2.5	6.289	10	3
9	2	36	12			3.5	5.883	15	3
9	2	37	15			5	5.242	24	3
9	2	38	25			7	5.676	32	3
9	2	39	22			4	3.523	20	3
9	2	40	5			3.5	7.988	16	3
9	2	41	21			4	7.082	16	3
9	2	42	17			5	3.445	17.5	3
9	2	43	16			5	5.398	14	3
9	2	44	24			6	4.477	28	3
9	2	45	3			3.5	8.797	12	3
9	2	46	7			3	4.461	12.5	3
9	2	47	11			4	7.332	12	3
9	2	48	19			7	7.363	24.5	3
9	2	49	18			6	4.18	21	3
9	2	50	4			4	4.586	14	3
10	1	1	20	7	8	15	18.531	28	2
10	1	2	9	5	7	15	28.641	17.5	2
10	1	3	3	4	6	7	3.883	12	2
10	1	4	18	7	6	14	4.148	21	2
10	1	5	2	4	5	6	4.773	10	2
10	1	6	14	6	7	17	7.582	21	2
10	1	7	19	7	7	20	2.156	24.5	2
10	1	8	16	7	4	14	8.332	14	2
10	1	9	7	5	5	9	5.441	12.5	2
10	1	10	11	6	4	12	2.918	12	2
10	1	11	24	8	7	22	5.926	28	2
10	1	12	25	8	8	25	1.777	32	2
10	1	13	12	6	5	8	8.547	15	2
10	1	14	6	5	4	7	7.785	10	2
10	1	15	1	4	4	6	1.418	8	2
10	1	16	13	6	6	15	2.512	18	2
10	1	17	5	4	8	11	3.715	16	2
10	1	18	17	7	5	15	2.09	17.5	2
10	1	19	4	4	7	10	2.105	14	2
10	1	20	8	5	6	14	2.98	15	2
10	1	21	23	8	6	23	2.059	24	2
10	1	22	21	8	4	14	8.844	16	2
10	1	23	15	6	8	20	2.699	24	2
10	1	24	10	5	8	18	2.887	20	2
10	1	25	22	8	5	18	1.715	20	2
10	2	26	24	8	7	20	1.699	28	2
10	2	27	5	4	8	13	3.23	16	2
10	2	28	13	6	6	13	1.891	18	2
10	2	29	6	5	4	8	1.797	10	2
10	2	30	20	7	8	21	5.305	28	2
10	2	31	3	4	6	9	5.07	12	2
10	2	32	14	6	7	16	4.789	21	2
10	2	33	21	8	4	14	4.164	16	2
10	2	34	8	5	6	11	2.105	15	2
10	2	35	16	7	4	15	2.934	14	2
10	2	36	19	7	7	22	6.957	24.5	2
10	2	37	10	5	8	21	3.402	20	2
10	2	38	11	6	4	9	2.855	12	2
10	2	39	22	8	5	15	3.918	20	2
10	2	40	15	6	8	17	2.094	24	2
10	2	41	25	8	8	23	2.246	32	2
10	2	42	2	4	5	7	5.883	10	2
10	2	43	17	7	5	13	3.355	17.5	2
10	2	44	23	8	6	17	3.602	24	2
10	2	45	18	7	6	16	1.793	21	2
10	2	46	4	4	7	12	2.574	14	2
10	2	47	9	5	7	15	2.137	17.5	2
10	2	48	12	6	5	14	1.875	15	2
10	2	49	7	5	5	11	2.512	12.5	2
10	2	50	1	4	4	8	2.512	8	2
11	1	1	23	8	6	5	2.621	24	2
11	1	2	19	7	7	2.5	36.355	24.5	2
11	1	3	16	7	4	1.5	14.277	14	2
11	1	4	10	5	8	3	15.789	20	2
11	1	5	14	6	7	2.5	16.117	21	2
11	1	6	22	8	5	1	6.926	20	2
11	1	7	4	4	7	1	10.621	14	2
11	1	8	21	8	4	1	4.68	16	2
11	1	9	18	7	6	2	5.414	21	2
11	1	10	25	8	8	3	7.254	32	2
11	1	11	12	6	5	1.5	6.379	15	2
11	1	12	5	4	8	1	4.227	16	2
11	1	13	24	8	7	2	4.758	28	2
11	1	14	8	5	6	2.5	24.527	15	2
11	1	15	6	5	4	1.5	8.953	10	2
11	1	16	7	5	5	2	16.801	12.5	2
11	1	17	11	6	4	1.5	31.121	12	2
11	1	18	9	5	7	3	21.418	17.5	2
11	1	19	17	7	5	2.5	9.281	17.5	2
11	1	20	3	4	6	1	4.102	12	2
11	1	21	1	4	4	1	10.34	8	2
11	1	22	20	7	8	10	13.93	28	2
11	1	23	13	6	6	2	4.336	18	2
11	1	24	15	6	8	5	11.25	24	2
11	1	25	2	4	5	2	4.586	10	2
11	2	26	6	5	4	1.5	3.523	10	2
11	2	27	17	7	5	3	6.395	17.5	2
11	2	28	10	5	8	5	4.852	20	2
11	2	29	1	4	4	1.5	2.965	8	2
11	2	30	20	7	8	10	1.137	28	2
11	2	31	21	8	4	3	6.098	16	2
11	2	32	13	6	6	4.5	9.234	18	2
11	2	33	3	4	6	1.5	13.496	12	2
11	2	34	7	5	5	2	3.996	12.5	2
11	2	35	15	6	8	17.5	19.363	24	2
11	2	36	22	8	5	2.5	6.973	20	2
11	2	37	12	6	5	2	1.375	15	2
11	2	38	25	8	8	10	2.605	32	2
11	2	39	5	4	8	3	2.402	16	2
11	2	40	2	4	5	2	1.184	10	2
11	2	41	8	5	6	3	1.34	15	2
11	2	42	14	6	7	3	1.152	21	2
11	2	43	23	8	6	3	4.461	24	2
11	2	44	18	7	6	2.5	2.98	21	2
11	2	45	11	6	4	1.5	7.926	12	2
11	2	46	16	7	4	1.6	3.324	14	2
11	2	47	19	7	7	3	2.012	24.5	2
11	2	48	24	8	7	3.5	2.184	28	2
11	2	49	9	5	7	2	2.637	17.5	2
11	2	50	4	4	7	0.5	1.871	14	2
12	1	1	11	6	4	7.5	36.332	12	2
12	1	2	24	8	7	20	43.602	28	2
12	1	3	21	8	4	10	16.738	16	2
12	1	4	10	5	8	10	19.844	20	2
12	1	5	17	7	5	9	10.531	17.5	2
12	1	6	18	7	6	9	4.414	21	2
12	1	7	5	4	8	13	33.117	16	2
12	1	8	15	6	8	16	10.59	24	2
12	1	9	14	6	7	15	2.961	21	2
12	1	10	2	4	5	7	6.176	10	2
12	1	11	7	5	5	9	9.672	12.5	2
12	1	12	16	7	4	13	4.434	14	2
12	1	13	20	7	8	22	4.289	28	2
12	1	14	1	4	4	5	3.664	8	2
12	1	15	23	8	6	12	13.805	24	2
12	1	16	19	7	7	13	17.629	24.5	2
12	1	17	22	8	5	12	4.434	20	2
12	1	18	13	6	6	11	3.387	18	2
12	1	19	12	6	5	9	2.73	15	2
12	1	20	4	4	7	9	5.008	14	2
12	1	21	8	5	6	9	1.934	15	2
12	1	22	6	5	4	6	4.008	10	2
12	1	23	25	8	8	22	4.82	32	2
12	1	24	9	5	7	9	10.859	17.5	2
12	1	25	3	4	6	6	3.277	12	2
12	2	26	23	8	6	15	8.703	24	2
12	2	27	2	4	5	6	5.023	10	2
12	2	28	13	6	6	11	5.383	18	2
12	2	29	16	7	4	10	3.465	14	2
12	2	30	25	8	8	17	3.805	32	2
12	2	31	1	4	4	5	6.145	8	2
12	2	32	17	7	5	10	11.324	17.5	2
12	2	33	4	4	7	8	4.09	14	2
12	2	34	3	4	6	7	4.82	12	2
12	2	35	14	6	7	14	3.336	21	2
12	2	36	7	5	5	7	14.398	12.5	2
12	2	37	5	4	8	10	3.102	16	2
12	2	38	6	5	4	6	5.57	10	2
12	2	39	8	5	6	10	11.824	15	2
12	2	40	18	7	6	12	7.363	21	2
12	2	41	9	5	7	11	6.102	17.5	2
12	2	42	24	8	7	17	2.965	28	2
12	2	43	19	7	7	16	2.762	24.5	2
12	2	44	20	7	8	19	2.996	28	2
12	2	45	10	5	8	15	3.762	20	2
12	2	46	15	6	8	16	2.527	24	2
12	2	47	11	6	4	6	4.227	12	2
12	2	48	12	6	5	7	2.918	15	2
12	2	49	21	8	4	9	6.973	16	2
12	2	50	22	8	5	10	4.277	20	2
19	1	1	15			42	17.281	24	3
19	1	2	23			33	3.398	24	3
19	1	3	13			29	4.305	18	3
19	1	4	17			35	14.441	17.5	3
19	1	5	19			36	3.664	24.5	3
19	1	6	5			29	2.496	16	3
19	1	7	9			33	1.605	17.5	3
19	1	8	4			25	3.852	14	3
19	1	9	21			29	1.887	16	3
19	1	10	11			19	2.297	12	3
19	1	11	12			25	2.496	15	3
19	1	12	18			29	1.559	21	3
19	1	13	16			19	1.668	14	3
19	1	14	20			41	3.039	28	3
19	1	15	24			43	2	28	3
19	1	16	3			18	6.023	12	3
19	1	17	2			17	1.543	10	3
19	1	18	14			35	2.629	21	3
19	1	19	10			28	4.055	20	3
19	1	20	8			18	1.824	15	3
19	1	21	6			13	4.168	10	3
19	1	22	22			27	2.473	20	3
19	1	23	7			19	4.711	12.5	3
19	1	24	1			11	3.383	8	3
19	1	25	25			42	2.566	32	3
19	2	26	18			34	2.293	21	3
19	2	27	14			30	4.836	21	3
19	2	28	8			24	1.871	15	3
19	2	29	21			28	1.699	16	3
19	2	30	24			43	1.953	28	3
19	2	31	17			31	2.527	17.5	3
19	2	32	25			49	3.445	32	3
19	2	33	22			34	3.145	20	3
19	2	34	10			33	1.559	20	3
19	2	35	3			24	3.824	12	3
19	2	36	20			34	4.715	28	3
19	2	37	13			29	1.602	18	3
19	2	38	15			35	1.965	24	3
19	2	39	2			19	1.984	10	3
19	2	40	11			17	1.703	12	3
19	2	41	9			25	1.746	17.5	3
19	2	42	4			25	5.703	14	3
19	2	43	23			33	2.73	24	3
19	2	44	7			19	3.105	12.5	3
19	2	45	5			22	1.48	16	3
19	2	46	12			23	1.508	15	3
19	2	47	6			18	2.324	10	3
19	2	48	1			11	1.391	8	3
19	2	49	19			33	3.773	24.5	3
19	2	50	16			24	3.379	14	3
20	1	1	6			3	11.695	10	3
20	1	2	19			5.4	11	24.5	3
20	1	3	16			3.5	6.617	14	3
20	1	4	10			4.7	9.223	20	3
20	1	5	13			3	7.441	18	3
20	1	6	18			5.8	9.012	21	3
20	1	7	22			4.5	10.652	20	3
20	1	8	25			7	4.492	32	3
20	1	9	12			3.8	7.938	15	3
20	1	10	20			6	8.738	28	3
20	1	11	3			2.5	3.461	12	3
20	1	12	4			3	2.887	14	3
20	1	13	8			3.5	4.273	15	3
20	1	14	7			2.5	4.977	12.5	3
20	1	15	5			3	7.957	16	3
20	1	16	1			1.5	5.199	8	3
20	1	17	17			5	5.258	17.5	3
20	1	18	23			6	3.082	24	3
20	1	19	11			4	5.273	12	3
20	1	20	21			4.5	4.043	16	3
20	1	21	15			5	3.195	24	3
20	1	22	2			2.7	5.227	10	3
20	1	23	24			6.5	4.309	28	3
20	1	24	14			5	8.301	21	3
20	1	25	9			3.9	8.078	17.5	3
20	2	26	12			3.5	4.789	15	3
20	2	27	6			2.5	3.078	10	3
20	2	28	1			2.3	7.176	8	3
20	2	29	24			6.5	4.68	28	3
20	2	30	9			4	2.59	17.5	3
20	2	31	21			3.5	4.039	16	3
20	2	32	25			8	6.98	32	3
20	2	33	13			4	3.492	18	3
20	2	34	2			2.7	6.891	10	3
20	2	35	3			3	3.758	12	3
20	2	36	19			5.5	9.98	24.5	3
20	2	37	4			3	3.43	14	3
20	2	38	22			4.5	4.977	20	3
20	2	39	20			6.5	6.52	28	3
20	2	40	18			5	3.184	21	3
20	2	41	5			3.5	5.656	16	3
20	2	42	14			3.5	4.246	21	3
20	2	43	8			3	3.574	15	3
20	2	44	15			6	2.449	24	3
20	2	45	17			3	3.059	17.5	3
20	2	46	10			3.5	4.852	20	3
20	2	47	7			3	2.867	12.5	3
20	2	48	11			2.9	7.441	12	3
20	2	49	16			3	2.773	14	3
20	2	50	23			5	2.352	24	3
21	1	1	25			6	2.699	32	3
21	1	2	16			3	4.32	14	3
21	1	3	14			4.5	5.41	21	3
21	1	4	4			3.7	5.102	14	3
21	1	5	18			5.2	3.758	21	3
21	1	6	2			2.9	6.91	10	3
21	1	7	8			4.7	8.02	15	3
21	1	8	7			4.3	10.594	12.5	3
21	1	9	13			10	121.5	18	3
21	1	10	5			12	73.809	16	3
21	1	11	15			18	7.066	24	3
21	1	12	19			16	5.898	24.5	3
21	1	13	21			12	6.852	16	3
21	1	14	1			7	5.051	8	3
21	1	15	6			9	3.773	10	3
21	1	16	20			16	9.574	28	3
21	1	17	9			14	5.77	17.5	3
21	1	18	17			16	3.668	17.5	3
21	1	19	12			13	2.688	15	3
21	1	20	22			16	3.898	20	3
21	1	21	24			19	1.965	28	3
21	1	22	10			18	5.039	20	3
21	1	23	3			12	8.984	12	3
21	1	24	11			11	4.574	12	3
21	1	25	23			17	5.926	24	3
21	2	26	8			15	6.801	15	3
21	2	27	1			12	2.836	8	3
21	2	28	7			14	2.371	12.5	3
21	2	29	14			16	2.199	21	3
21	2	30	5			15	2.324	16	3
21	2	31	15			17	2.098	24	3
21	2	32	10			16.5	5.43	20	3
21	2	33	18			17.5	4.168	21	3
21	2	34	22			17	7.402	20	3
21	2	35	17			17	2.543	17.5	3
21	2	36	4			16	2.641	14	3
21	2	37	21			16.3	5.172	16	3
21	2	38	3			14.5	3.043	12	3
21	2	39	6			14	3.805	10	3
21	2	40	24			18.5	3.902	28	3
21	2	41	20			18.8	4.82	28	3
21	2	42	19			19	2.449	24.5	3
21	2	43	13			17.5	9.379	18	3
21	2	44	16			13.5	6.789	14	3
21	2	45	11			13	4.461	12	3
21	2	46	2			12.5	4.371	10	3
21	2	47	9			16.8	5.184	17.5	3
21	2	48	12			15.5	3.824	15	3
21	2	49	25			19.8	9.219	32	3
21	2	50	23			17	3.809	24	3
37	1	1	13	6	6	6	38.742	18	1
37	1	2	1	4	4	9	40.246	8	1
37	1	3	10	5	8	20	13.941	20	1
37	1	4	6	5	4	10	11.246	10	1
37	1	5	15	6	8	24	14.531	24	1
37	1	6	17	7	5	17	43.531	17.5	1
37	1	7	9	5	7	17	5.109	17.5	1
37	1	8	20	7	8	28	25.719	28	1
37	1	9	16	7	4	14	18.164	14	1
37	1	10	5	4	8	16	13.297	16	1
37	1	11	25	8	8	32	18.637	32	1
37	1	12	7	5	5	13	13.336	12.5	1
37	1	13	21	8	4	16	16.121	16	1
37	1	14	18	7	6	20	36.922	21	1
37	1	15	14	6	7	20	3.602	21	1
37	1	16	19	7	7	24	24.09	24.5	1
37	1	17	23	8	6	24	30.07	24	1
37	1	18	22	8	5	20	7.039	20	1
37	1	19	11	6	4	12	4.277	12	1
37	1	20	24	8	7	28	9.957	28	1
37	1	21	3	4	6	12	3.387	12	1
37	1	22	2	4	5	10	4.074	10	1
37	1	23	4	4	7	14	9.02	14	1
37	1	24	12	6	5	15	6.773	15	1
37	1	25	8	5	6	15	3.105	15	1
37	2	26	20	7	8	28	19.879	28	1
37	2	27	25	8	8	32	11.824	32	1
37	2	28	15	6	8	24	17.945	24	1
37	2	29	13	6	6	18	10.141	18	1
37	2	30	8	5	6	15	4.805	15	1
37	2	31	2	4	5	10	16.367	10	1
37	2	32	16	7	4	14	27.215	14	1
37	2	33	23	8	6	24	29.82	24	1
37	2	34	19	7	7	25	21.973	24.5	1
37	2	35	18	7	6	20	20.77	21	1
37	2	36	22	8	5	20	22.277	20	1
37	2	37	3	4	6	12	5.629	12	1
37	2	38	14	6	7	20	4.895	21	1
37	2	39	9	5	7	17	20.219	17.5	1
37	2	40	10	5	8	20	8.973	20	1
37	2	41	11	6	4	12	2.746	12	1
37	2	42	5	4	8	16	10.523	16	1
37	2	43	4	4	7	14	7.113	14	1
37	2	44	24	8	7	28	12.234	28	1
37	2	45	12	6	5	15	6.906	15	1
37	2	46	7	5	5	13	8.578	12.5	1
37	2	47	21	8	4	16	13.934	16	1
37	2	48	6	5	4	10	3.215	10	1
37	2	49	1	4	4	8	14.301	8	1
37	2	50	17	7	5	18	14.383	17.5	1
38	1	1	8	5	6	15	32.277	15	1
38	1	2	2	4	5	10	18.57	10	1
38	1	3	23	8	6	24	59.535	24	1
38	1	4	15	6	8	24	18.754	24	1
38	1	5	19	7	7	24.5	54.848	24.5	1
38	1	6	10	5	8	20	14.23	20	1
38	1	7	22	8	5	20	3.168	20	1
38	1	8	3	4	6	12	10.609	12	1
38	1	9	7	5	5	12.5	9.031	12.5	1
38	1	10	13	6	6	18	14.055	18	1
38	1	11	6	5	4	10	4.117	10	1
38	1	12	21	8	4	16	24.496	16	1
38	1	13	11	6	4	12	10.688	12	1
38	1	14	24	8	7	28	14.961	28	1
38	1	15	1	4	4	8	15.895	8	1
38	1	16	14	6	7	21	23.941	21	1
38	1	17	25	8	8	32	21.84	32	1
38	1	18	5	4	8	16	4.805	16	1
38	1	19	18	7	6	21	20.734	21	1
38	1	20	16	7	4	14	9.219	14	1
38	1	21	12	6	5	15	5.926	15	1
38	1	22	17	7	5	17.2	15.445	17.5	1
38	1	23	9	5	7	17.2	14.961	17.5	1
38	1	24	4	4	7	14	2.914	14	1
38	1	25	20	7	8	28	31.078	28	1
38	2	26	23	8	6	24	10	24	1
38	2	27	15	6	8	24	2.246	24	1
38	2	28	1	4	4	8	11.621	8	1
38	2	29	2	4	5	10	4.133	10	1
38	2	30	21	8	4	16	6.395	16	1
38	2	31	9	5	7	28.5	18.941	17.5	1
38	2	32	3	4	6	12	8.098	12	1
38	2	33	25	8	8	32	14.652	32	1
38	2	34	22	8	5	20	10.746	20	1
38	2	35	20	7	8	28	40.484	28	1
38	2	36	4	4	7	14	3.699	14	1
38	2	37	11	6	4	12	3.023	12	1
38	2	38	17	7	5	17.5	39.406	17.5	1
38	2	39	10	5	8	20	13.273	20	1
38	2	40	8	5	6	15	7.352	15	1
38	2	41	24	8	7	28	62.719	28	1
38	2	42	16	7	4	14	5.742	14	1
38	2	43	5	4	8	16	5.211	16	1
38	2	44	6	5	4	10	3.305	10	1
38	2	45	18	7	6	21	6.645	21	1
38	2	46	19	7	7	24.5	13.043	24.5	1
38	2	47	7	5	5	12.5	15.254	12.5	1
38	2	48	12	6	5	15	6.332	15	1
38	2	49	13	6	6	18	23.262	18	1
38	2	50	14	6	7	21	4.086	21	1
39	1	1	14	6	7	21	50.246	21	1
39	1	2	20	7	8	28	7.645	28	1
39	1	3	18	7	6	21	9.75	21	1
39	1	4	7	5	5	12.5	6.445	12.5	1
39	1	5	12	6	5	15	2.809	15	1
39	1	6	8	5	6	15	2.219	15	1
39	1	7	16	7	4	14	2.324	14	1
39	1	8	13	6	6	18	3.977	18	1
39	1	9	22	8	5	20	5.613	20	1
39	1	10	19	7	7	24.5	4.727	24.5	1
39	1	11	10	5	8	20	2.121	20	1
39	1	12	6	5	4	10	3.105	10	1
39	1	13	25	8	8	32	2.918	32	1
39	1	14	24	8	7	28	6.02	28	1
39	1	15	3	4	6	12	3.008	12	1
39	1	16	11	6	4	12	1.824	12	1
39	1	17	4	4	7	14	2.668	14	1
39	1	18	21	8	4	16	4.555	16	1
39	1	19	15	6	8	24	8.129	24	1
39	1	20	17	7	5	17.5	11.063	17.5	1
39	1	21	23	8	6	24	7.879	24	1
39	1	22	1	4	4	8	2.918	8	1
39	1	23	2	4	5	10	2.605	10	1
39	1	24	9	5	7	17.5	3.055	17.5	1
39	1	25	5	4	8	16	3.805	16	1
39	2	26	24	8	7	28	3.293	28	1
39	2	27	22	8	5	20	3.137	20	1
39	2	28	13	6	6	18	2.465	18	1
39	2	29	10	5	8	20	2.184	20	1
39	2	30	20	7	8	28	4.883	28	1
39	2	31	5	4	8	16	8.078	16	1
39	2	32	2	4	5	10	1.98	10	1
39	2	33	7	5	5	12.5	2.809	12.5	1
39	2	34	6	5	4	10	2.652	10	1
39	2	35	19	7	7	24.5	3.539	24.5	1
39	2	36	17	7	5	17.5	4.617	17.5	1
39	2	37	4	4	7	14	2.684	14	1
39	2	38	1	4	4	8	1.969	8	1
39	2	39	23	8	6	24	9.223	24	1
39	2	40	25	8	8	32	4.977	32	1
39	2	41	14	6	7	21	2.527	21	1
39	2	42	9	5	7	17.5	9.379	17.5	1
39	2	43	15	6	8	24	10.234	24	1
39	2	44	11	6	4	12	2.762	12	1
39	2	45	21	8	4	16	2.527	16	1
39	2	46	18	7	6	21	4.586	21	1
39	2	47	16	7	4	14	1.855	14	1
39	2	48	8	5	6	15	1.949	15	1
39	2	49	12	6	5	15	1.406	15	1
39	2	50	3	4	6	12	1.918	12	1
43	1	1	2	4	5	10	22.277	10	1
43	1	2	3	4	6	12	9.98	12	1
43	1	3	23	8	6	24	114.348	24	1
43	1	4	7	5	5	12.5	6.41	12.5	1
43	1	5	18	7	6	21	9.031	21	1
43	1	6	19	7	7	24.5	15.898	24.5	1
43	1	7	15	6	8	24	14.43	24	1
43	1	8	11	6	4	12	2.945	12	1
43	1	9	4	4	7	14	4.57	14	1
43	1	10	21	8	4	16	14.648	16	1
43	1	11	22	8	5	20	14.461	20	1
43	1	12	24	8	7	28	10.578	28	1
43	1	13	20	7	8	24	3.809	28	1
43	1	14	1	4	4	8	6.117	8	1
43	1	15	12	6	5	15	4.523	15	1
43	1	16	8	5	6	15	13.555	15	1
43	1	17	9	5	7	17.5	10.23	17.5	1
43	1	18	17	7	5	17.5	5.879	17.5	1
43	1	19	13	6	6	18	14.086	18	1
43	1	20	25	8	8	32	6.586	32	1
43	1	21	6	5	4	10	4.07	10	1
43	1	22	5	4	8	16	11.621	16	1
43	1	23	14	6	7	21	8.734	21	1
43	1	24	10	5	8	20	2.871	20	1
43	1	25	16	7	4	14	6.973	14	1
43	2	26	23	8	6	24	7.645	24	1
43	2	27	10	5	8	20	14.43	20	1
43	2	28	15	6	8	24	6.176	24	1
43	2	29	12	6	5	15	2.418	15	1
43	2	30	18	7	6	21	4.883	21	1
43	2	31	20	7	8	28	6.379	28	1
43	2	32	17	7	5	17.5	11.25	17.5	1
43	2	33	3	4	6	12	3.059	12	1
43	2	34	1	4	4	8	5.211	8	1
43	2	35	5	4	8	16	5.008	16	1
43	2	36	21	8	4	16	2.199	16	1
43	2	37	14	6	7	21	5.504	21	1
43	2	38	22	8	5	20	5.586	20	1
43	2	39	8	5	6	15	7.473	15	1
43	2	40	24	8	7	28	6.816	28	1
43	2	41	16	7	4	14	10.219	14	1
43	2	42	25	8	8	32	5.598	32	1
43	2	43	13	6	6	18	7.738	18	1
43	2	44	9	5	7	17.5	6.602	17.5	1
43	2	45	11	6	4	12	7.629	12	1
43	2	46	4	4	7	14	8.25	14	1
43	2	47	7	5	5	12.5	3.93	12.5	1
43	2	48	2	4	5	10	2.48	10	1
43	2	49	6	5	4	10	2.168	10	1
43	2	50	19	7	7	24.5	10.934	24.5	1
44	1	1	14	6	7	21	26.023	21	1
44	1	2	9	5	7	17.5	13.824	17.5	1
44	1	3	10	5	8	20	29.063	20	1
44	1	4	7	5	5	12.5	5.758	12.5	1
44	1	5	6	5	4	10	3.684	10	1
44	1	6	5	4	8	16	6.91	16	1
44	1	7	23	8	6	24	10.922	24	1
44	1	8	11	6	4	12	8.531	12	1
44	1	9	17	7	5	17.5	15.383	17.5	1
44	1	10	24	8	7	28	19.723	28	1
44	1	11	16	7	4	14	8.453	14	1
44	1	12	15	6	8	24	31.109	24	1
44	1	13	18	7	6	21	6.105	21	1
44	1	14	4	4	7	14	2.824	14	1
44	1	15	13	6	6	18	4.117	18	1
44	1	16	3	4	6	12	2.605	12	1
44	1	17	19	7	7	24.5	8.641	24.5	1
44	1	18	2	4	5	10	3.305	10	1
44	1	19	22	8	5	20	3.387	20	1
44	1	20	1	4	4	8	5.863	8	1
44	1	21	21	8	4	16	5.336	16	1
44	1	22	12	6	5	15	2.898	15	1
44	1	23	8	5	6	15	3.918	15	1
44	1	24	25	8	8	32	4.074	32	1
44	1	25	20	7	8	28	7.117	28	1
44	2	26	8	5	6	15	48.625	15	1
44	2	27	19	7	7	24.5	5.133	24.5	1
44	2	28	6	5	4	10	2.992	10	1
44	2	29	12	6	5	15	7.691	15	1
44	2	30	20	7	8	28	4.852	28	1
44	2	31	15	6	8	24	6.395	24	1
44	2	32	3	4	6	12	2.758	12	1
44	2	33	10	5	8	20	6.023	20	1
44	2	34	2	4	5	10	4.867	10	1
44	2	35	25	8	8	32	3.34	32	1
44	2	36	18	7	6	21	6.238	21	1
44	2	37	23	8	6	24	4.039	24	1
44	2	38	16	7	4	14	3.012	14	1
44	2	39	5	4	8	16	2.48	16	1
44	2	40	13	6	6	18	5.363	18	1
44	2	41	14	6	7	21	10.813	21	1
44	2	42	7	5	5	12.5	3.82	12.5	1
44	2	43	21	8	4	16	4.09	16	1
44	2	44	1	4	4	8	3.84	8	1
44	2	45	17	7	5	17.5	32.453	17.5	1
44	2	46	24	8	7	28	6.211	28	1
44	2	47	11	6	4	12	2.621	12	1
44	2	48	9	5	7	17.5	4.48	17.5	1
44	2	49	22	8	5	20	3.23	20	1
44	2	50	4	4	7	14	2.449	14	1
45	1	1	15	6	8	18	6.262	24	1
45	1	2	21	8	4	16	7.668	16	1
45	1	3	2	4	5	10	3.457	10	1
45	1	4	17	7	5	17.5	13.574	17.5	1
45	1	5	23	8	6	24	5.531	24	1
45	1	6	7	5	5	12.5	4.703	12.5	1
45	1	7	8	5	6	15	3.77	15	1
45	1	8	10	5	8	20	2.805	20	1
45	1	9	16	7	4	14	2.664	14	1
45	1	10	19	7	7	24.5	5.063	24.5	1
45	1	11	22	8	5	20	4.566	20	1
45	1	12	1	4	4	8	3.211	8	1
45	1	13	11	6	4	12	3.32	12	1
45	1	14	9	5	7	17.5	8.977	17.5	1
45	1	15	6	5	4	10	9.691	10	1
45	1	16	4	4	7	14	2.68	14	1
45	1	17	3	4	6	12	2.961	12	1
45	1	18	12	6	5	15	3.398	15	1
45	1	19	25	8	8	32	6.746	32	1
45	1	20	18	7	6	21	2.836	21	1
45	1	21	13	6	6	18	4.344	18	1
45	1	22	14	6	7	21	3.055	21	1
45	1	23	5	4	8	16	3.457	16	1
45	1	24	20	7	8	28	3.832	28	1
45	1	25	24	8	7	28	5.051	28	1
45	2	26	2	4	5	10	3.617	10	1
45	2	27	8	5	6	15	3.785	15	1
45	2	28	7	5	5	12.5	4.609	12.5	1
45	2	29	9	5	7	17.5	6.859	17.5	1
45	2	30	14	6	7	21	4.332	21	1
45	2	31	1	4	4	8	2.555	8	1
45	2	32	18	7	6	21	3.008	21	1
45	2	33	13	6	6	18	3.535	18	1
45	2	34	24	8	7	28	3.285	28	1
45	2	35	22	8	5	20	3.879	20	1
45	2	36	16	7	4	14	2.758	14	1
45	2	37	23	8	6	24	7.98	24	1
45	2	38	4	4	7	14	2.414	14	1
45	2	39	6	5	4	10	2.398	10	1
45	2	40	11	6	4	12	2.371	12	1
45	2	41	3	4	6	12	2.914	12	1
45	2	42	21	8	4	16	2.527	16	1
45	2	43	19	7	7	24.5	3.582	24.5	1
45	2	44	12	6	5	15	3.285	15	1
45	2	45	5	4	8	16	2.836	16	1
45	2	46	25	8	8	32	3.211	32	1
45	2	47	20	7	8	27	9.746	28	1
45	2	48	17	7	5	17.5	10.199	17.5	1
45	2	49	15	6	8	24	9.98	24	1
45	2	50	10	5	8	20	4.695	20	1
49	1	1	5	4	8	7	7.613	16	2
49	1	2	7	5	5	8	9.207	12.5	2
49	1	3	24	8	7	32	44.602	28	2
49	1	4	15	6	8	17.5	70.418	24	2
49	1	5	4	4	7	12.25	75.988	14	2
49	1	6	22	8	5	12	24.914	20	2
49	1	7	20	7	8	24	43.602	28	2
49	1	8	9	5	7	15	29.871	17.5	2
49	1	9	11	6	4	10	7.254	12	2
49	1	10	3	4	6	10.5	44.305	12	2
49	1	11	19	7	7	18	2.684	24.5	2
49	1	12	17	7	5	15	10.375	17.5	2
49	1	13	2	4	5	8.75	74.258	10	2
49	1	14	16	7	4	10.5	33.992	14	2
49	1	15	12	6	5	13.75	51.23	15	2
49	1	16	10	5	8	16	35.676	20	2
49	1	17	1	4	4	8	9.02	8	2
49	1	18	13	6	6	12.5	5.211	18	2
49	1	19	25	8	8	24.5	26.535	32	2
49	1	20	23	8	6	21	46.832	24	2
49	1	21	21	8	4	14	14.352	16	2
49	1	22	8	5	6	11	28.676	15	2
49	1	23	6	5	4	10	11.371	10	2
49	1	24	14	6	7	17.5	33.383	21	2
49	1	25	18	7	6	21	60.172	21	2
49	2	26	1	4	4	8	13.105	8	2
49	2	27	6	5	4	10	5.086	10	2
49	2	28	2	4	5	10	11.371	10	2
49	2	29	10	5	8	20	19.922	20	2
49	2	30	22	8	5	20	17.16	20	2
49	2	31	13	6	6	18	30.793	18	2
49	2	32	16	7	4	17.5	27.941	14	2
49	2	33	8	5	6	17.5	24.117	15	2
49	2	34	17	7	5	17.5	31.355	17.5	2
49	2	35	9	5	7	17.5	2.637	17.5	2
49	2	36	25	8	8	32	19.234	32	2
49	2	37	5	4	8	20	29.309	16	2
49	2	38	18	7	6	23	27.238	21	2
49	2	39	7	5	5	12.5	13.715	12.5	2
49	2	40	15	6	8	24	2.809	24	2
49	2	41	12	6	5	15	19.344	15	2
49	2	42	24	8	7	23	54.789	28	2
49	2	43	20	7	8	23	30.984	28	2
49	2	44	14	6	7	15	2.652	21	2
49	2	45	11	6	4	11	1.871	12	2
49	2	46	21	8	4	14	34.785	16	2
49	2	47	4	4	7	14	13.352	14	2
49	2	48	3	4	6	12	15.113	12	2
49	2	49	23	8	6	24	31.246	24	2
49	2	50	19	7	7	24.5	26.551	24.5	2
50	1	1	6	5	4	6	22.711	10	2
50	1	2	8	5	6	10	35.066	15	2
50	1	3	14	6	7	17.5	38.328	21	2
50	1	4	22	8	5	17.5	22.23	20	2
50	1	5	11	6	4	6.5	27.766	12	2
50	1	6	23	8	6	23	33.867	24	2
50	1	7	3	4	6	7.5	19.25	12	2
50	1	8	5	4	8	12	23.023	16	2
50	1	9	17	7	5	16	28.922	17.5	2
50	1	10	4	4	7	10.5	30.98	14	2
50	1	11	1	4	4	6.5	24.242	8	2
50	1	12	9	5	7	17.5	16.008	17.5	2
50	1	13	18	7	6	18	18.125	21	2
50	1	14	20	7	8	22.5	29.449	28	2
50	1	15	24	8	7	20	5.57	28	2
50	1	16	19	7	7	21.5	29.328	24.5	2
50	1	17	7	5	5	10	14.086	12.5	2
50	1	18	2	4	5	7.5	14.789	10	2
50	1	19	15	6	8	20	17.441	24	2
50	1	20	16	7	4	12	23.492	14	2
50	1	21	12	6	5	15	15.848	15	2
50	1	22	21	8	4	14	22.68	16	2
50	1	23	25	8	8	34	7.441	32	2
50	1	24	13	6	6	20	3.215	18	2
50	1	25	10	5	8	16	24.805	20	2
50	2	26	12	6	5	12.5	24.352	15	2
50	2	27	21	8	4	14	13.492	16	2
50	2	28	13	6	6	15	15.113	18	2
50	2	29	18	7	6	21	17.754	21	2
50	2	30	23	8	6	28	28.359	24	2
50	2	31	3	4	6	12	13.32	12	2
50	2	32	20	7	8	31.5	7.766	28	2
50	2	33	25	8	8	24.5	5.461	32	2
50	2	34	19	7	7	15	15.895	24.5	2
50	2	35	4	4	7	16	16.422	14	2
50	2	36	15	6	8	20	1.637	24	2
50	2	37	6	5	4	10	1.543	10	2
50	2	38	8	5	6	15	2.152	15	2
50	2	39	9	5	7	17.5	13.086	17.5	2
50	2	40	24	8	7	28	9.516	28	2
50	2	41	10	5	8	20	1.605	20	2
50	2	42	5	4	8	16	4.57	16	2
50	2	43	17	7	5	22	4.73	17.5	2
50	2	44	1	4	4	8	13.012	8	2
50	2	45	16	7	4	20	18.766	14	2
50	2	46	2	4	5	12	15.039	10	2
50	2	47	11	6	4	15	15.211	12	2
50	2	48	22	8	5	24	18.734	20	2
50	2	49	14	6	7	21	15.551	21	2
50	2	50	7	5	5	12	14.898	12.5	2
51	1	1	7	5	5	12.5	24.883	12.5	2
51	1	2	20	7	8	29.5	28.004	28	2
51	1	3	25	8	8	32	24.695	32	2
51	1	4	18	7	6	12.5	4.258	21	2
51	1	5	10	5	8	20	22.262	20	2
51	1	6	19	7	7	28.5	10.734	24.5	2
51	1	7	13	6	6	12.5	2.855	18	2
51	1	8	5	4	8	16	28.703	16	2
51	1	9	2	4	5	10	11.434	10	2
51	1	10	12	6	5	15	4.758	15	2
51	1	11	15	6	8	29	13.215	24	2
51	1	12	22	8	5	20	25.227	20	2
51	1	13	11	6	4	15	3.523	12	2
51	1	14	1	4	4	8	2.789	8	2
51	1	15	4	4	7	14	9.875	14	2
51	1	16	16	7	4	14	16.598	14	2
51	1	17	24	8	7	24.5	9.641	28	2
51	1	18	21	8	4	20	16.988	16	2
51	1	19	3	4	6	17.5	14.977	12	2
51	1	20	8	5	6	21	11.063	15	2
51	1	21	9	5	7	24	11.813	17.5	2
51	1	22	14	6	7	28	15.055	21	2
51	1	23	17	7	5	21	8.113	17.5	2
51	1	24	6	5	4	10	12.555	10	2
51	1	25	23	8	6	21	12.059	24	2
51	2	26	22	8	5	17.5	4.648	20	2
51	2	27	15	6	8	24	8.066	24	2
51	2	28	16	7	4	12	7.207	14	2
51	2	29	9	5	7	17.5	5.758	17.5	2
51	2	30	10	5	8	24	5.414	20	2
51	2	31	12	6	5	18	9.609	15	2
51	2	32	18	7	6	24.5	4.934	21	2
51	2	33	1	4	4	8	3.012	8	2
51	2	34	19	7	7	24.5	4.168	24.5	2
51	2	35	14	6	7	21	6.117	21	2
51	2	36	21	8	4	17.5	21.078	16	2
51	2	37	4	4	7	14	6.32	14	2
51	2	38	20	7	8	28	6.07	28	2
51	2	39	8	5	6	15	7.676	15	2
51	2	40	6	5	4	15	19.313	10	2
51	2	41	24	8	7	24.5	8.219	28	2
51	2	42	25	8	8	28	6.723	32	2
51	2	43	2	4	5	10	2.992	10	2
51	2	44	13	6	6	18	3.465	18	2
51	2	45	3	4	6	12	23.605	12	2
51	2	46	5	4	8	20	7.176	16	2
51	2	47	23	8	6	21	7.707	24	2
51	2	48	11	6	4	12	3.68	12	2
51	2	49	7	5	5	12.5	3.699	12.5	2
51	2	50	17	7	5	15	5.992	17.5	2
55	1	1	23			20	62.57	24	3
55	1	2	21			18	112.848	16	3
55	1	3	7			14	40.293	12.5	3
55	1	4	17			17	33.68	17.5	3
55	1	5	22			20	5.102	20	3
55	1	6	5			17	21.527	16	3
55	1	7	15			22	16.52	24	3
55	1	8	20			23	7.566	28	3
55	1	9	16			15	4.383	14	3
55	1	10	6			10	11.402	10	3
55	1	11	13			17	13.414	18	3
55	1	12	14			16	10.918	21	3
55	1	13	19			21	22.586	24.5	3
55	1	14	25			25	6.535	32	3
55	1	15	24			22	3.914	28	3
55	1	16	10			20	6.133	20	3
55	1	17	9			17	6.055	17.5	3
55	1	18	3			11	14.398	12	3
55	1	19	11			11	7.113	12	3
55	1	20	8			15	22.23	15	3
55	1	21	2			10	7.535	10	3
55	1	22	18			17	5.445	21	3
55	1	23	4			12	3.23	14	3
55	1	24	12			12	3.023	15	3
55	1	25	1			10	2.855	8	3
55	2	26	25			25	6.445	32	3
55	2	27	21			15	2.559	16	3
55	2	28	16			15	2.199	14	3
55	2	29	13			17	3.809	18	3
55	2	30	22			17	2.902	20	3
55	2	31	1			10	1.531	8	3
55	2	32	12			15	2.074	15	3
55	2	33	7			13	4.43	12.5	3
55	2	34	19			20	2.262	24.5	3
55	2	35	8			16	3.246	15	3
55	2	36	4			16	1.527	14	3
55	2	37	23			22	9.641	24	3
55	2	38	24			23	2.074	28	3
55	2	39	3			15	4.387	12	3
55	2	40	20			27	23.277	28	3
55	2	41	14			20	2.746	21	3
55	2	42	9			15	4.273	17.5	3
55	2	43	10			20	1.652	20	3
55	2	44	18			20	1.512	21	3
55	2	45	2			10	6.051	10	3
55	2	46	5			15	2.168	16	3
55	2	47	15			20	2.965	24	3
55	2	48	6			13	4.023	10	3
55	2	49	17			19	6.113	17.5	3
55	2	50	11			14	5.086	12	3
56	1	1	9			20	28.473	17.5	3
56	1	2	20			27	29.422	28	3
56	1	3	16			17	18.16	14	3
56	1	4	1			9	7.316	8	3
56	1	5	14			12	3.684	21	3
56	1	6	17			11	5.32	17.5	3
56	1	7	15			20	5.504	24	3
56	1	8	10			19	15.023	20	3
56	1	9	4			13	4.414	14	3
56	1	10	11			12	4.07	12	3
56	1	11	3			14	4.371	12	3
56	1	12	8			15	3.777	15	3
56	1	13	23			18	3.434	24	3
56	1	14	18			18	3.277	21	3
56	1	15	2			12.5	6.395	10	3
56	1	16	6			1	2.121	10	3
56	1	17	25			26	5.086	32	3
56	1	18	24			20	11.934	28	3
56	1	19	12			13.5	7.27	15	3
56	1	20	21			15	5.742	16	3
56	1	21	7			13	3.793	12.5	3
56	1	22	22			17	3.121	20	3
56	1	23	19			19	2.902	24.5	3
56	1	24	5			11	6.086	16	3
56	1	25	13			16	26.973	18	3
56	2	26	25			23	7.363	32	3
56	2	27	24			19	6.582	28	3
56	2	28	14			18	7.438	21	3
56	2	29	6			13	3.586	10	3
56	2	30	12			16.5	17.051	15	3
56	2	31	18			18	2.777	21	3
56	2	32	10			19	3.992	20	3
56	2	33	8			17	3.277	15	3
56	2	34	3			16	3.48	12	3
56	2	35	4			17	3.418	14	3
56	2	36	16			17	3.059	14	3
56	2	37	7			16	3.277	12.5	3
56	2	38	11			15	3.711	12	3
56	2	39	9			18	3.07	17.5	3
56	2	40	23			19	4.617	24	3
56	2	41	2			16	3.277	10	3
56	2	42	17			18	3.965	17.5	3
56	2	43	21			18	3.414	16	3
56	2	44	22			19	2.73	20	3
56	2	45	20			21	2.898	28	3
56	2	46	1			13	2.902	8	3
56	2	47	13			16	3.027	18	3
56	2	48	5			15	2.93	16	3
56	2	49	19			18	2.887	24.5	3
56	2	50	15			17	2.777	24	3
57	1	1	17			6	9.855	17.5	3
57	1	2	20			10	8.02	28	3
57	1	3	19			10	8.984	24.5	3
57	1	4	25			13	4.063	32	3
57	1	5	22			20	19.918	20	3
57	1	6	6			15	3.246	10	3
57	1	7	4			13	3.371	14	3
57	1	8	3			12	4.602	12	3
57	1	9	16			15	2.898	14	3
57	1	10	15			22	3.289	24	3
57	1	11	1			6	14.668	8	3
57	1	12	8			12	3.402	15	3
57	1	13	12			9	3.336	15	3
57	1	14	7			14	3.918	12.5	3
57	1	15	18			18	3.492	21	3
57	1	16	21			20	3.117	16	3
57	1	17	11			17	3.387	12	3
57	1	18	24			26	12.695	28	3
57	1	19	9			18	3.992	17.5	3
57	1	20	5			15	3.141	16	3
57	1	21	14			17	3.137	21	3
57	1	22	13			18	2.793	18	3
57	1	23	23			17	8.734	24	3
57	1	24	2			10	8.785	10	3
57	1	25	10			22	2.605	20	3
57	2	26	8			21	2.578	15	3
57	2	27	23			23	2.836	24	3
57	2	28	15			25	3.043	24	3
57	2	29	19			15	12.48	24.5	3
57	2	30	6			5	2.449	10	3
57	2	31	11			6	2.586	12	3
57	2	32	21			11	2.59	16	3
57	2	33	22			12	2.34	20	3
57	2	34	3			12	2.543	12	3
57	2	35	2			10	5.355	10	3
57	2	36	4			13	7.535	14	3
57	2	37	10			16	2.453	20	3
57	2	38	25			26	3.934	32	3
57	2	39	1			12	3.617	8	3
57	2	40	5			17	2.59	16	3
57	2	41	7			15	2.582	12.5	3
57	2	42	9			16	2.684	17.5	3
57	2	43	20			26	4.664	28	3
57	2	44	24			28	2.918	28	3
57	2	45	16			15	3.199	14	3
57	2	46	17			16	2.543	17.5	3
57	2	47	12			13	3.414	15	3
57	2	48	14			17	2.699	21	3
57	2	49	18			16	4.039	21	3
57	2	50	13			17	2.418	18	3
61	1	1	21	8	4	14	23.688	16	2
61	1	2	18	7	6	17.5	18.273	21	2
61	1	3	3	4	6	9	8.832	12	2
61	1	4	6	5	4	11	7.191	10	2
61	1	5	25	8	8	22	28.586	32	2
61	1	6	12	6	5	12.2	13.715	15	2
61	1	7	5	4	8	17	10.441	16	2
61	1	8	9	5	7	19	10.535	17.5	2
61	1	9	15	6	8	23	16.215	24	2
61	1	10	1	4	4	4.5	8.363	8	2
61	1	11	19	7	7	18	13.141	24.5	2
61	1	12	20	7	8	20	4.945	28	2
61	1	13	13	6	6	13	8.316	18	2
61	1	14	14	6	7	15	19.02	21	2
61	1	15	22	8	5	14	13.84	20	2
61	1	16	4	4	7	9	5.523	14	2
61	1	17	16	7	4	9	7.023	14	2
61	1	18	2	4	5	6.5	4.555	10	2
61	1	19	11	6	4	7.5	5.461	12	2
61	1	20	24	8	7	20	11.84	28	2
61	1	21	7	5	5	10	8.508	12.5	2
61	1	22	23	8	6	17.5	15.945	24	2
61	1	23	10	5	8	16	7.711	20	2
61	1	24	17	7	5	16	2.813	17.5	2
61	1	25	8	5	6	16	4.492	15	2
61	2	26	20	7	8	25	16.984	28	2
61	2	27	25	8	8	26	3.133	32	2
61	2	28	6	5	4	6.5	8.414	10	2
61	2	29	22	8	5	16.5	14.047	20	2
61	2	30	3	4	6	7.5	5.344	12	2
61	2	31	9	5	7	14	8.289	17.5	2
61	2	32	5	4	8	14	9.563	16	2
61	2	33	13	6	6	12.5	7.281	18	2
61	2	34	21	8	4	10.5	8.453	16	2
61	2	35	1	4	4	5	4.133	8	2
61	2	36	10	5	8	18	23.719	20	2
61	2	37	24	8	7	21	14.664	28	2
61	2	38	23	8	6	21	2.781	24	2
61	2	39	19	7	7	15	14.68	24.5	2
61	2	40	4	4	7	10	7.602	14	2
61	2	41	18	7	6	15	11.5	21	2
61	2	42	2	4	5	6	5.242	10	2
61	2	43	8	5	6	11	8.438	15	2
61	2	44	7	5	5	9	8.75	12.5	2
61	2	45	15	6	8	15	10.953	24	2
61	2	46	17	7	5	12	4.961	17.5	2
61	2	47	11	6	4	6	5.781	12	2
61	2	48	16	7	4	7.5	8.289	14	2
61	2	49	14	6	7	15	5.93	21	2
61	2	50	12	6	5	10	5.773	15	2
62	1	1	15	6	8	30	20.922	24	2
62	1	2	13	6	6	30	12.621	18	2
62	1	3	19	7	7	33	5.258	24.5	2
62	1	4	10	5	8	32	16.129	20	2
62	1	5	4	4	7	28	19.902	14	2
62	1	6	24	8	7	38	7.77	28	2
62	1	7	17	7	5	30	3.762	17.5	2
62	1	8	14	6	7	34	3.949	21	2
62	1	9	11	6	4	10	31.277	12	2
62	1	10	16	7	4	12	3.117	14	2
62	1	11	21	8	4	14	5.363	16	2
62	1	12	12	6	5	15	7.488	15	2
62	1	13	18	7	6	18	4.309	21	2
62	1	14	25	8	8	30	10.734	32	2
62	1	15	9	5	7	25	25.867	17.5	2
62	1	16	7	5	5	19	3.605	12.5	2
62	1	17	5	4	8	27	41.871	16	2
62	1	18	6	5	4	12	5.273	10	2
62	1	19	8	5	6	24	9.25	15	2
62	1	20	3	4	6	22	2.586	12	2
62	1	21	23	8	6	33	6.07	24	2
62	1	22	1	4	4	12	4.711	8	2
62	1	23	22	8	5	18	3.805	20	2
62	1	24	20	7	8	29	4.68	28	2
62	1	25	2	4	5	17	3.836	10	2
62	2	26	11	6	4	16	4.102	12	2
62	2	27	13	6	6	20	3.793	18	2
62	2	28	23	8	6	23	3.043	24	2
62	2	29	21	8	4	18	33.133	16	2
62	2	30	25	8	8	30	4.246	32	2
62	2	31	15	6	8	27	3.496	24	2
62	2	32	6	5	4	14	2.93	10	2
62	2	33	9	5	7	19	3.867	17.5	2
62	2	34	7	5	5	16	19.75	12.5	2
62	2	35	10	5	8	23	5.008	20	2
62	2	36	2	4	5	14	3.027	10	2
62	2	37	12	6	5	18	13.773	15	2
62	2	38	24	8	7	25	8.234	28	2
62	2	39	14	6	7	23	2.84	21	2
62	2	40	22	8	5	21	4.73	20	2
62	2	41	5	4	8	21	3.668	16	2
62	2	42	20	7	8	26	2.84	28	2
62	2	43	8	5	6	19	4.477	15	2
62	2	44	16	7	4	18	9.563	14	2
62	2	45	17	7	5	21	2.824	17.5	2
62	2	46	4	4	7	18	4.914	14	2
62	2	47	3	4	6	16	22.664	12	2
62	2	48	18	7	6	20	6.488	21	2
62	2	49	19	7	7	32	22.34	24.5	2
62	2	50	1	4	4	16	6.883	8	2
63	1	1	24	8	7	18	30.922	28	2
63	1	2	7	5	5	8	27.773	12.5	2
63	1	3	2	4	5	6	10.703	10	2
63	1	4	3	4	6	7.5	7.844	12	2
63	1	5	5	4	8	9	11.07	16	2
63	1	6	18	7	6	12	12.25	21	2
63	1	7	21	8	4	9	7.945	16	2
63	1	8	11	6	4	10	6.117	12	2
63	1	9	13	6	6	12.5	12.523	18	2
63	1	10	25	8	8	24.5	13.445	32	2
63	1	11	15	6	8	17.5	10.625	24	2
63	1	12	10	5	8	14	11.875	20	2
63	1	13	8	5	6	10	4.242	15	2
63	1	14	16	7	4	9	11.328	14	2
63	1	15	1	4	4	4.5	4.711	8	2
63	1	16	14	6	7	15	5.852	21	2
63	1	17	6	5	4	6	4.648	10	2
63	1	18	22	8	5	12	6.797	20	2
63	1	19	19	7	7	18	5.805	24.5	2
63	1	20	23	8	6	17.5	7.297	24	2
63	1	21	4	4	7	14	9.375	14	2
63	1	22	20	7	8	21	6.563	28	2
63	1	23	12	6	5	10	10.109	15	2
63	1	24	17	7	5	12	4.383	17.5	2
63	1	25	9	5	7	15	7.016	17.5	2
63	2	26	13	6	6	15	5.117	18	2
63	2	27	1	4	4	4.5	6.914	8	2
63	2	28	4	4	7	9	6.297	14	2
63	2	29	18	7	6	17.5	11.484	21	2
63	2	30	12	6	5	10	4.328	15	2
63	2	31	10	5	8	20	7.18	20	2
63	2	32	9	5	7	17.5	6.102	17.5	2
63	2	33	17	7	5	14	5.289	17.5	2
63	2	34	15	6	8	24	5.367	24	2
63	2	35	5	4	8	16	12.375	16	2
63	2	36	14	6	7	24.5	9.211	21	2
63	2	37	25	8	8	32	9.063	32	2
63	2	38	22	8	5	20	5.273	20	2
63	2	39	11	6	4	12	8.172	12	2
63	2	40	3	4	6	10	7.922	12	2
63	2	41	23	8	6	24	7.539	24	2
63	2	42	2	4	5	10	6.086	10	2
63	2	43	21	8	4	16	7.469	16	2
63	2	44	20	7	8	28	9.813	28	2
63	2	45	16	7	4	14	10.016	14	2
63	2	46	19	7	7	24.5	7.414	24.5	2
63	2	47	8	5	6	18	7.531	15	2
63	2	48	7	5	5	15	4.477	12.5	2
63	2	49	24	8	7	28	8.672	28	2
63	2	50	6	5	4	10	3.625	10	2
91	1	1	17	7	5	17.5	8.172	17.5	1
91	1	2	22	8	5	20	3.102	20	1
91	1	3	2	4	5	10	1.719	10	1
91	1	4	10	5	8	20	1.453	20	1
91	1	5	11	6	4	12	2.266	12	1
91	1	6	9	5	7	17.5	5.336	17.5	1
91	1	7	15	6	8	24	6.055	24	1
91	1	8	25	8	8	32	3.125	32	1
91	1	9	21	8	4	16	2.906	16	1
91	1	10	16	7	4	14	2.164	14	1
91	1	11	24	8	7	28	5.555	28	1
91	1	12	1	4	4	8	1.609	8	1
91	1	13	3	4	6	12	2.625	12	1
91	1	14	20	7	8	28	2.484	28	1
91	1	15	13	6	6	18	3.188	18	1
91	1	16	19	7	7	24.5	4.57	24.5	1
91	1	17	23	8	6	24	3.586	24	1
91	1	18	4	4	7	14	2.313	14	1
91	1	19	7	5	5	12.5	2.688	12.5	1
91	1	20	5	4	8	16	2.359	16	1
91	1	21	14	6	7	21	4.43	21	1
91	1	22	18	7	6	21	1.078	21	1
91	1	23	8	5	6	15	2.852	15	1
91	1	24	6	5	4	10	1.711	10	1
91	1	25	12	6	5	15	3.109	15	1
91	2	26	15	6	8	24	3.523	24	1
91	2	27	3	4	6	12	1.945	12	1
91	2	28	4	4	7	14	2.453	14	1
91	2	29	17	7	5	17.5	4.523	17.5	1
91	2	30	23	8	6	24	3.086	24	1
91	2	31	19	7	7	24.5	3.094	24.5	1
91	2	32	12	6	5	15	3.758	15	1
91	2	33	11	6	4	12	1.938	12	1
91	2	34	22	8	5	20	2.078	20	1
91	2	35	21	8	4	16	2.516	16	1
91	2	36	25	8	8	32	1.984	32	1
91	2	37	13	6	6	18	2.297	18	1
91	2	38	5	4	8	16	1.563	16	1
91	2	39	9	5	7	17.5	2.984	17.5	1
91	2	40	7	5	5	12.5	2.563	12.5	1
91	2	41	14	6	7	21	1.852	21	1
91	2	42	1	4	4	8	2.609	8	1
91	2	43	6	5	4	10	2.18	10	1
91	2	44	10	5	8	20	2.641	20	1
91	2	45	18	7	6	21	2.789	21	1
91	2	46	8	5	6	15	2.078	15	1
91	2	47	24	8	7	28	3.234	28	1
91	2	48	20	7	8	28	1.461	28	1
91	2	49	16	7	4	14	2.984	14	1
91	2	50	2	4	5	10	1.852	10	1
93	1	1	16	7	4	14	2.434	14	1
93	1	2	19	7	7	24.5	3.074	24.5	1
93	1	3	7	5	5	12.5	3.793	12.5	1
93	1	4	12	6	5	15	1.949	15	1
93	1	5	24	8	7	28	3.746	28	1
93	1	6	14	6	7	21	3.426	21	1
93	1	7	6	5	4	10	1.855	10	1
93	1	8	9	5	7	17.5	3.789	17.5	1
93	1	9	15	6	8	24	4.383	24	1
93	1	10	3	4	6	12	2.316	12	1
93	1	11	25	8	8	32	2.793	32	1
93	1	12	10	5	8	20	2.621	20	1
93	1	13	1	4	4	8	1.625	8	1
93	1	14	13	6	6	18	1.855	18	1
93	1	15	22	8	5	20	2.215	20	1
93	1	16	11	6	4	12	1.449	12	1
93	1	17	4	4	7	14	2.168	14	1
93	1	18	21	8	4	16	1.75	16	1
93	1	19	17	7	5	17.5	2.621	17.5	1
93	1	20	2	4	5	10	1.605	10	1
93	1	21	5	4	8	16	1.594	16	1
93	1	22	18	7	6	21	2.074	21	1
93	1	23	8	5	6	15	2.137	15	1
93	1	24	23	8	6	24	3.711	24	1
93	1	25	20	7	8	28	2.371	28	1
93	2	26	2	4	5	10	2.34	10	1
93	2	27	20	7	8	28	3.059	28	1
93	2	28	16	7	4	14	2.078	14	1
93	2	29	24	8	7	28	2.648	28	1
93	2	30	3	4	6	12	1.715	12	1
93	2	31	17	7	5	17.5	2.762	17.5	1
93	2	32	1	4	4	8	1.605	8	1
93	2	33	5	4	8	16	2.98	16	1
93	2	34	18	7	6	21	2.246	21	1
93	2	35	22	8	5	20	3.047	20	1
93	2	36	21	8	4	16	3.086	16	1
93	2	37	14	6	7	21	2.34	21	1
93	2	38	15	6	8	24	4.055	24	1
93	2	39	23	8	6	24	2.035	24	1
93	2	40	13	6	6	28	2.309	18	1
93	2	41	7	5	5	12.5	5.555	12.5	1
93	2	42	4	4	7	14	2.605	14	1
93	2	43	10	5	8	20	2.41	20	1
93	2	44	11	6	4	12	1.859	12	1
93	2	45	12	6	5	15	4.258	15	1
93	2	46	6	5	4	10	1.746	10	1
93	2	47	8	5	6	15	1.98	15	1
93	2	48	25	8	8	32	1.914	32	1
93	2	49	19	7	7	24.5	2.215	24.5	1
93	2	50	9	5	7	17.5	3.336	17.5	1
99	1	1	25	8	8	32	6.813	32	1
99	1	2	10	5	8	20	3.285	20	1
99	1	3	22	8	5	20	1.793	20	1
99	1	4	19	7	7	24.5	4.828	24.5	1
99	1	5	1	4	4	8	1.934	8	1
99	1	6	15	6	8	24	5.984	24	1
99	1	7	20	7	8	28	7.949	28	1
99	1	8	8	5	6	15	2.648	15	1
99	1	9	11	6	4	12	3.035	12	1
99	1	10	14	6	7	21	2.945	21	1
99	1	11	4	4	7	14	1.777	14	1
99	1	12	23	8	6	24	3.367	24	1
99	1	13	9	5	7	17.5	6.207	17.5	1
99	1	14	24	8	7	28	3.523	28	1
99	1	15	6	5	4	10	2.023	10	1
99	1	16	16	7	4	14	3.18	14	1
99	1	17	21	8	4	16	2.184	16	1
99	1	18	5	4	8	16	1.543	16	1
99	1	19	17	7	5	17.5	3.48	17.5	1
99	1	20	7	5	5	12.5	2.574	12.5	1
99	1	21	18	7	6	21	4.43	21	1
99	1	22	3	4	6	12	1.934	12	1
99	1	23	13	6	6	18	2.496	18	1
99	1	24	12	6	5	15	2.898	15	1
99	1	25	2	4	5	10	2.398	10	1
99	2	26	5	4	8	24	2.996	16	1
99	2	27	1	4	4	8	1.746	8	1
99	2	28	21	8	4	16	4.816	16	1
99	2	29	13	6	6	18	3.508	18	1
99	2	30	9	5	7	17.5	3.148	17.5	1
99	2	31	15	6	8	24	3.945	24	1
99	2	32	4	4	7	14	2.137	14	1
99	2	33	14	6	7	21	2.309	21	1
99	2	34	8	5	6	15	2.086	15	1
99	2	35	2	4	5	10	1.574	10	1
99	2	36	19	7	7	24.5	3.398	24.5	1
99	2	37	18	7	6	21	2.324	21	1
99	2	38	11	6	4	12	2.059	12	1
99	2	39	7	5	5	12.5	2.789	12.5	1
99	2	40	22	8	5	20	2.652	20	1
99	2	41	6	5	4	10	1.762	10	1
99	2	42	16	7	4	14	3.133	14	1
99	2	43	25	8	8	32	3.867	32	1
99	2	44	24	8	7	28	4.117	28	1
99	2	45	20	7	8	28	2.152	28	1
99	2	46	10	5	8	20	10.746	20	1
99	2	47	3	4	6	12	2.199	12	1
99	2	48	23	8	6	24	4.461	24	1
99	2	49	12	6	5	15	3.508	15	1
99	2	50	17	7	5	17.5	6.363	17.5	1
101	1	1	21	8	4	8	19.809	16	2
101	1	2	14	6	7	14	29.629	21	2
101	1	3	15	6	8	14	18.523	24	2
101	1	4	7	5	5	12	41.215	12.5	2
101	1	5	25	8	8	35	17.754	32	2
101	1	6	3	4	6	10	33.324	12	2
101	1	7	6	5	4	9	13.855	10	2
101	1	8	22	8	5	25	30.621	20	2
101	1	9	11	6	4	15	15	12	2
101	1	10	13	6	6	16	34.121	18	2
101	1	11	1	4	4	8	8.801	8	2
101	1	12	24	8	7	32	13.582	28	2
101	1	13	2	4	5	10	8.309	10	2
101	1	14	17	7	5	17	7.168	17.5	2
101	1	15	16	7	4	9	7.004	14	2
101	1	16	20	7	8	28	45.422	28	2
101	1	17	12	6	5	11	10.953	15	2
101	1	18	5	4	8	20	18.695	16	2
101	1	19	4	4	7	18	6.441	14	2
101	1	20	10	5	8	22	4.93	20	2
101	1	21	9	5	7	20	5.57	17.5	2
101	1	22	18	7	6	20	13.645	21	2
101	1	23	19	7	7	24	9.781	24.5	2
101	1	24	8	5	6	14	18.559	15	2
101	1	25	23	8	6	24	13.492	24	2
101	2	26	10	5	8	22	12.316	20	2
101	2	27	22	8	5	25	6.582	20	2
101	2	28	18	7	6	16	21.887	21	2
101	2	29	11	6	4	10	6.301	12	2
101	2	30	25	8	8	48	11.594	32	2
101	2	31	1	4	4	7	8.141	8	2
101	2	32	13	6	6	14	7.578	18	2
101	2	33	12	6	5	12	4.258	15	2
101	2	34	23	8	6	30	9.855	24	2
101	2	35	24	8	7	32	4.309	28	2
101	2	36	9	5	7	23	9.152	17.5	2
101	2	37	6	5	4	10	13.973	10	2
101	2	38	15	6	8	28	12.379	24	2
101	2	39	2	4	5	10	8.473	10	2
101	2	40	4	4	7	15	8.309	14	2
101	2	41	17	7	5	20	5.523	17.5	2
101	2	42	14	6	7	28	7.613	21	2
101	2	43	21	8	4	20	5.578	16	2
101	2	44	20	7	8	34	8.5	28	2
101	2	45	8	5	6	15	14.012	15	2
101	2	46	7	5	5	12	5.918	12.5	2
101	2	47	19	7	7	26	15.359	24.5	2
101	2	48	5	4	8	22	7.195	16	2
101	2	49	3	4	6	14	8.688	12	2
101	2	50	16	7	4	20	22.469	14	2
102	1	1	5	4	8	8	97.363	16	2
102	1	2	14	6	7	15	11.906	21	2
102	1	3	7	5	5	10	10.422	12.5	2
102	1	4	1	4	4	6	13.875	8	2
102	1	5	18	7	6	12	14.438	21	2
102	1	6	21	8	4	15	65.637	16	2
102	1	7	11	6	4	12	4.539	12	2
102	1	8	4	4	7	20	2.043	14	2
102	1	9	2	4	5	15	3.898	10	2
102	1	10	23	8	6	30	2.898	24	2
102	1	11	20	7	8	35	2.996	28	2
102	1	12	22	8	5	25	2.715	20	2
102	1	13	13	6	6	16	12.922	18	2
102	1	14	10	5	8	20	9.754	20	2
102	1	15	12	6	5	18	9.465	15	2
102	1	16	16	7	4	20	12.156	14	2
102	1	17	24	8	7	26	12.023	28	2
102	1	18	8	5	6	16	7.813	15	2
102	1	19	15	6	8	23	3.543	24	2
102	1	20	25	8	8	36	5.012	32	2
102	1	21	17	7	5	11	4.215	17.5	2
102	1	22	9	5	7	16	3.977	17.5	2
102	1	23	6	5	4	10	7.012	10	2
102	1	24	19	7	7	15	10.426	24.5	2
102	1	25	3	4	6	15	13.508	12	2
102	2	26	23	8	6	20	3.273	24	2
102	2	27	2	4	5	15	3.543	10	2
102	2	28	5	4	8	18	3.57	16	2
102	2	29	17	7	5	20	3.273	17.5	2
102	2	30	21	8	4	20	2.867	16	2
102	2	31	14	6	7	25	4.602	21	2
102	2	32	11	6	4	10	6.258	12	2
102	2	33	1	4	4	6	4.477	8	2
102	2	34	15	6	8	25	3.211	24	2
102	2	35	10	5	8	23	3.977	20	2
102	2	36	25	8	8	35	3.445	32	2
102	2	37	9	5	7	20	4.137	17.5	2
102	2	38	13	6	6	15	2.34	18	2
102	2	39	7	5	5	11	3.246	12.5	2
102	2	40	8	5	6	13	3.387	15	2
102	2	41	4	4	7	15	4.141	14	2
102	2	42	16	7	4	12	5.133	14	2
102	2	43	6	5	4	10	5.641	10	2
102	2	44	22	8	5	16	5.566	20	2
102	2	45	3	4	6	12	3.727	12	2
102	2	46	12	6	5	15	3.125	15	2
102	2	47	18	7	6	18	3.23	21	2
102	2	48	24	8	7	20	3.242	28	2
102	2	49	19	7	7	20	4.422	24.5	2
102	2	50	20	7	8	25	2.184	28	2
103	1	1	19	7	7	24.5	141.367	24.5	2
103	1	2	4	4	7	20	23.934	14	2
103	1	3	18	7	6	21	23.465	21	2
103	1	4	1	4	4	8	28.863	8	2
103	1	5	25	8	8	32	16.289	32	2
103	1	6	3	4	6	12	16.18	12	2
103	1	7	9	5	7	17.5	34.449	17.5	2
103	1	8	6	5	4	10	26.961	10	2
103	1	9	10	5	8	16	23.559	20	2
103	1	10	16	7	4	12	16.07	14	2
103	1	11	12	6	5	12.5	13.793	15	2
103	1	12	11	6	4	7.5	9.422	12	2
103	1	13	2	4	5	10	14.32	10	2
103	1	14	8	5	6	15	15.277	15	2
103	1	15	23	8	6	21	15.102	24	2
103	1	16	5	4	8	12	14.664	16	2
103	1	17	20	7	8	21	23.992	28	2
103	1	18	14	6	7	15	13.949	21	2
103	1	19	15	6	8	17.5	17.785	24	2
103	1	20	22	8	5	12	14.199	20	2
103	1	21	17	7	5	10	9.176	17.5	2
103	1	22	13	6	6	12.5	28.832	18	2
103	1	23	7	5	5	8	6.117	12.5	2
103	1	24	24	8	7	18	11.875	28	2
103	1	25	21	8	4	12	16.539	16	2
103	2	26	16	7	4	10	5.43	14	2
103	2	27	24	8	7	18	4.699	28	2
103	2	28	9	5	7	20	28.734	17.5	2
103	2	29	21	8	4	12	21.281	16	2
103	2	30	11	6	4	10	4.602	12	2
103	2	31	2	4	5	10	11.781	10	2
103	2	32	14	6	7	15	11.859	21	2
103	2	33	1	4	4	45	10.434	8	2
103	2	34	15	6	8	15	15.227	24	2
103	2	35	5	4	8	15	22.891	16	2
103	2	36	13	6	6	12.5	7.629	18	2
103	2	37	12	6	5	10	9.406	15	2
103	2	38	6	5	4	6	12.215	10	2
103	2	39	18	7	6	10	10.031	21	2
103	2	40	25	8	8	18	16.711	32	2
103	2	41	17	7	5	15	11.34	17.5	2
103	2	42	20	7	8	36	20.797	28	2
103	2	43	4	4	7	16	15.105	14	2
103	2	44	3	4	6	14	6.488	12	2
103	2	45	10	5	8	17.5	26.211	20	2
103	2	46	19	7	7	18	8.531	24.5	2
103	2	47	23	8	6	17.5	23.109	24	2
103	2	48	8	5	6	10	7.348	15	2
103	2	49	22	8	5	14	15.242	20	2
103	2	50	7	5	5	8	6.801	12.5	2
104	1	1	12			8	11.48	15	3
104	1	2	5			9	15.422	16	3
104	1	3	19			18.5	27.621	24.5	3
104	1	4	15			14	41.887	24	3
104	1	5	8			9	20.926	15	3
104	1	6	1			5.5	17.637	8	3
104	1	7	23			20	41.918	24	3
104	1	8	18			11.5	18.133	21	3
104	1	9	2			9	16.504	10	3
104	1	10	3			8	16.926	12	3
104	1	11	17			10	20.477	17.5	3
104	1	12	21			11.5	27.676	16	3
104	1	13	22			13.5	15.496	20	3
104	1	14	14			15	28.984	21	3
104	1	15	4			7.5	14.809	14	3
104	1	16	13			12.5	23.836	18	3
104	1	17	10			9	1.129	20	3
104	1	18	9			9	22.738	17.5	3
104	1	19	16			7.5	13.891	14	3
104	1	20	25			15	23.379	32	3
104	1	21	6			6.5	8.785	10	3
104	1	22	11			7	8.098	12	3
104	1	23	24			17	23.195	28	3
104	1	24	20			14.5	16.492	28	3
104	1	25	7			6	9.363	12.5	3
104	2	26	7			7	17.043	12.5	3
104	2	27	13			12.5	13.828	18	3
104	2	28	3			7	10.859	12	3
104	2	29	23			14	20.637	24	3
104	2	30	12			10	19.441	15	3
104	2	31	10			10	16.23	20	3
104	2	32	9			9	21.887	17.5	3
104	2	33	25			20	24.285	32	3
104	2	34	20			19	17.57	28	3
104	2	35	11			7	6.77	12	3
104	2	36	17			7	10.887	17.5	3
104	2	37	8			8	13.094	15	3
104	2	38	16			8	13.188	14	3
104	2	39	21			9	9.223	16	3
104	2	40	24			16	13.453	28	3
104	2	41	14			13	11.902	21	3
104	2	42	18			10	11.777	21	3
104	2	43	2			6.5	8.496	10	3
104	2	44	22			10	12.191	20	3
104	2	45	1			5	6.707	8	3
104	2	46	6			6	6.629	10	3
104	2	47	5			9.5	10.844	16	3
104	2	48	4			7	12.355	14	3
104	2	49	15			17	13.934	24	3
104	2	50	19			14	19.137	24.5	3
105	1	1	8			4.5	20.809	15	3
105	1	2	23			6	13.367	24	3
105	1	3	22			5	7.895	20	3
105	1	4	3			4	6.055	12	3
105	1	5	20			8	5.055	28	3
105	1	6	13			6	3.883	18	3
105	1	7	14			6.5	8.66	21	3
105	1	8	10			4.5	8.332	20	3
105	1	9	6			3.5	9.328	10	3
105	1	10	2			3.5	3.371	10	3
105	1	11	17			7.5	3.93	17.5	3
105	1	12	7			4	2.836	12.5	3
105	1	13	4			4	2.043	14	3
105	1	14	9			6	2.715	17.5	3
105	1	15	25			12	5.633	32	3
105	1	16	24			10	4.18	28	3
105	1	17	19			10	4.184	24.5	3
105	1	18	11			3.5	5.117	12	3
105	1	19	15			7.5	5.055	24	3
105	1	20	5			5	3.184	16	3
105	1	21	21			5	2.043	16	3
105	1	22	1			2.5	7.004	8	3
105	1	23	18			6.5	4.539	21	3
105	1	24	16			4	2.902	14	3
105	1	25	12			5.5	3.355	15	3
105	2	26	23			8.5	8.906	24	3
105	2	27	20			8.5	6.395	28	3
105	2	28	12			4.5	6.738	15	3
105	2	29	17			8	9.578	17.5	3
105	2	30	15			12	8.801	24	3
105	2	31	22			7	11.34	20	3
105	2	32	2			2.5	4.273	10	3
105	2	33	19			9	4.805	24.5	3
105	2	34	6			2.5	3.68	10	3
105	2	35	16			4	2.371	14	3
105	2	36	18			7	2.762	21	3
105	2	37	14			6	4.055	21	3
105	2	38	21			4.5	4.742	16	3
105	2	39	7			3.5	3.602	12.5	3
105	2	40	25			13	4.445	32	3
105	2	41	1			3.5	7.082	8	3
105	2	42	4			5	3.492	14	3
105	2	43	9			8	3.668	17.5	3
105	2	44	3			4	2.855	12	3
105	2	45	8			6	2.465	15	3
105	2	46	24			10	3.789	28	3
105	2	47	5			7	2.57	16	3
105	2	48	11			5	2.777	12	3
105	2	49	13			8	2.809	18	3
105	2	50	10			9	2.777	20	3
106	1	1	9			6.5	11.258	17.5	3
106	1	2	20			8	1.59	28	3
106	1	3	7			5	29.648	12.5	3
106	1	4	25			7	10.008	32	3
106	1	5	5			5	1.375	16	3
106	1	6	8			5.2	39.672	15	3
106	1	7	24			7	6.66	28	3
106	1	8	18			6.5	5.195	21	3
106	1	9	22			7	6.469	20	3
106	1	10	13			5.5	4.465	18	3
106	1	11	19			6	2.121	24.5	3
106	1	12	11			4	4.859	12	3
106	1	13	14			5	2.09	21	3
106	1	14	2			3	2.199	10	3
106	1	15	10			4.3	3.32	20	3
106	1	16	21			4	2.113	16	3
106	1	17	4			5	4.492	14	3
106	1	18	15			6	1.887	24	3
106	1	19	16			5	1.172	14	3
106	1	20	12			5.5	3.715	15	3
106	1	21	17			5	1.449	17.5	3
106	1	22	1			3	5.914	8	3
106	1	23	3			4	1.016	12	3
106	1	24	6			4	1	10	3
106	1	25	23			5.5	4.711	24	3
106	2	26	23			5.5	3.168	24	3
106	2	27	16			5	2.977	14	3
106	2	28	9			5.5	1.594	17.5	3
106	2	29	21			5	1.055	16	3
106	2	30	2			5	0.953	10	3
106	2	31	13			5.5	1.777	18	3
106	2	32	24			6	1.512	28	3
106	2	33	19			6	1.168	24.5	3
106	2	34	8			5	2.199	15	3
106	2	35	10			5.5	1.641	20	3
106	2	36	5			5	1.063	16	3
106	2	37	14			5.5	1.828	21	3
106	2	38	25			7	2	32	3
106	2	39	12			5	2.43	15	3
106	2	40	6			4	1.574	10	3
106	2	41	1			4	1.938	8	3
106	2	42	22			5	2.355	20	3
106	2	43	20			6	5.895	28	3
106	2	44	15			6	10.336	24	3
106	2	45	17			6	0.934	17.5	3
106	2	46	18			6	5.766	21	3
106	2	47	3			5	1.156	12	3
106	2	48	7			5	2.105	12.5	3
106	2	49	4			5	1.141	14	3
106	2	50	11			5	2.293	12	3
107	1	1	14	6	7	12	10.777	21	2
107	1	2	9	5	7	11	6.813	17.5	2
107	1	3	5	4	8	7.5	15.473	16	2
107	1	4	12	6	5	10	11.414	15	2
107	1	5	23	8	6	6	16.449	24	2
107	1	6	15	6	8	16	19.621	24	2
107	1	7	7	5	5	8	7.66	12.5	2
107	1	8	17	7	5	15	12.555	17.5	2
107	1	9	1	4	4	4.5	12.539	8	2
107	1	10	3	4	6	7.5	12.227	12	2
107	1	11	13	6	6	12.5	15.422	18	2
107	1	12	25	8	8	16.5	17.141	32	2
107	1	13	16	7	4	10	13.383	14	2
107	1	14	10	5	8	12	12.211	20	2
107	1	15	19	7	7	12.5	24.645	24.5	2
107	1	16	11	6	4	6	12.777	12	2
107	1	17	6	5	4	6	15.09	10	2
107	1	18	21	8	4	7.5	11.805	16	2
107	1	19	4	4	7	7.5	10.672	14	2
107	1	20	20	7	8	12.5	20.535	28	2
107	1	21	18	7	6	10	14.676	21	2
107	1	22	24	8	7	12.5	2.84	28	2
107	1	23	8	5	6	10	7.348	15	2
107	1	24	2	4	5	6	6.129	10	2
107	1	25	22	8	5	12	11.68	20	2
107	2	26	21	8	4	7.5	15.391	16	2
107	2	27	4	4	7	7.5	8.766	14	2
107	2	28	22	8	5	9	12.176	20	2
107	2	29	24	8	7	12.5	10.824	28	2
107	2	30	13	6	6	8	7.055	18	2
107	2	31	14	6	7	10	8.016	21	2
107	2	32	10	5	8	7.5	9.078	20	2
107	2	33	12	6	5	6	6.305	15	2
107	2	34	9	5	7	7.5	8.961	17.5	2
107	2	35	18	7	6	8	16.438	21	2
107	2	36	20	7	8	10	11.164	28	2
107	2	37	23	8	6	10	7.539	24	2
107	2	38	7	5	5	4.5	9.844	12.5	2
107	2	39	11	6	4	6	7.324	12	2
107	2	40	3	4	6	6	6.613	12	2
107	2	41	17	7	5	7.5	8.148	17.5	2
107	2	42	25	8	8	12.5	15.141	32	2
107	2	43	1	4	4	3	15.133	8	2
107	2	44	19	7	7	6.5	14.891	24.5	2
107	2	45	15	6	8	10	7.395	24	2
107	2	46	2	4	5	4.5	10.246	10	2
107	2	47	6	5	4	4.5	6.633	10	2
107	2	48	8	5	6	6	6.57	15	2
107	2	49	5	4	8	5	9.539	16	2
107	2	50	16	7	4	4	8.066	14	2
108	1	1	15			30	30.395	24	3
108	1	2	17			25	42.539	17.5	3
108	1	3	4			25	4.281	14	3
108	1	4	24			30	3.527	28	3
108	1	5	9			25	5.926	17.5	3
108	1	6	13			30	7.664	18	3
108	1	7	22			30	3.727	20	3
108	1	8	21			25	2.527	16	3
108	1	9	25			45	5.195	32	3
108	1	10	12			25	3.371	15	3
108	1	11	7			25	1.668	12.5	3
108	1	12	1			15	12.137	8	3
108	1	13	8			25	1.719	15	3
108	1	14	16			25	1.246	14	3
108	1	15	5			25	1.375	16	3
108	1	16	23			30	3.148	24	3
108	1	17	11			25	1.637	12	3
108	1	18	3			25	1.141	12	3
108	1	19	14			30	3.605	21	3
108	1	20	19			30	1.375	24.5	3
108	1	21	6			15	4.992	10	3
108	1	22	20			25	6.961	28	3
108	1	23	10			25	1.305	20	3
108	1	24	18			25	1.359	21	3
108	1	25	2			15	1.652	10	3
108	2	26	11			15	1.621	12	3
108	2	27	20			25	3.543	28	3
108	2	28	18			25	1.375	21	3
108	2	29	6			15	1.5	10	3
108	2	30	15			25	1.574	24	3
108	2	31	16			25	1.23	14	3
108	2	32	22			25	1.418	20	3
108	2	33	25			30	2.262	32	3
108	2	34	2			15	1.922	10	3
108	2	35	13			25	1.281	18	3
108	2	36	19			30	4.539	24.5	3
108	2	37	21			25	1.887	16	3
108	2	38	12			25	1.219	15	3
108	2	39	7			25	1.031	12.5	3
108	2	40	10			25	1.199	20	3
108	2	41	4			25	0.875	14	3
108	2	42	1			15	1.516	8	3
108	2	43	24			30	1.496	28	3
108	2	44	14			30	2.855	21	3
108	2	45	9			30	2.152	17.5	3
108	2	46	17			25	3.418	17.5	3
108	2	47	23			25	1.605	24	3
108	2	48	8			25	1.016	15	3
108	2	49	3			25	2.277	12	3
108	2	50	5			25	3.898	16	3
109	1	1	12	6	5	8	25.617	15	1
109	1	2	4	4	7	8	2.402	14	1
109	1	3	3	4	6	7.5	14.523	12	1
109	1	4	24	8	7	21	19.25	28	1
109	1	5	22	8	5	17.5	46.973	20	1
109	1	6	18	7	6	18	16.707	21	1
109	1	7	10	5	8	17.5	39.641	20	1
109	1	8	25	8	8	24	15.113	32	1
109	1	9	1	4	4	8	12.324	8	1
109	1	10	13	6	6	18	17.582	18	1
109	1	11	6	5	4	10	11.141	10	1
109	1	12	21	8	4	16	23.867	16	1
109	1	13	7	5	5	12.5	21.449	12.5	1
109	1	14	2	4	5	10	7.098	10	1
109	1	15	15	6	8	27	36.863	24	1
109	1	16	11	6	4	15	19.375	12	1
109	1	17	8	5	6	15	13.215	15	1
109	1	18	9	5	7	17.5	24.008	17.5	1
109	1	19	14	6	7	24	45.023	21	1
109	1	20	20	7	8	31.5	27.113	28	1
109	1	21	19	7	7	28	43.352	24.5	1
109	1	22	5	4	8	20	18.926	16	1
109	1	23	17	7	5	17.5	20.203	17.5	1
109	1	24	16	7	4	20	16.191	14	1
109	1	25	23	8	6	24	29.344	24	1
109	2	26	21	8	4	20	16.742	16	1
109	2	27	24	8	7	37	41.48	28	1
109	2	28	7	5	5	10	12.012	12.5	1
109	2	29	8	5	6	21	25.223	15	1
109	2	30	4	4	7	20	21.621	14	1
109	2	31	1	4	4	10	11.699	8	1
109	2	32	13	6	6	24.5	23.273	18	1
109	2	33	6	5	4	15	15.566	10	1
109	2	34	18	7	6	28	30.887	21	1
109	2	35	16	7	4	20	16.504	14	1
109	2	36	11	6	4	17.5	20.824	12	1
109	2	37	12	6	5	21	35.148	15	1
109	2	38	25	8	8	40.5	27.344	32	1
109	2	39	3	4	6	17.5	20.793	12	1
109	2	40	20	7	8	35	38.313	28	1
109	2	41	15	6	8	31.5	27.719	24	1
109	2	42	2	4	5	15	14.227	10	1
109	2	43	22	8	5	31.5	26.723	20	1
109	2	44	19	7	7	28	27.313	24.5	1
109	2	45	5	4	8	17.5	27.238	16	1
109	2	46	14	6	7	28	28.406	21	1
109	2	47	9	5	7	27	37.223	17.5	1
109	2	48	10	5	8	27	25.711	20	1
109	2	49	23	8	6	36	25.883	24	1
109	2	50	17	7	5	28	27.301	17.5	1
110	1	1	2	4	5	7.5	18.234	10	2
110	1	2	17	7	5	17.5	44.352	17.5	2
110	1	3	21	8	4	9	7.598	16	2
110	1	4	23	8	6	18	20.797	24	2
110	1	5	18	7	6	18	17.285	21	2
110	1	6	24	8	7	24.5	27.816	28	2
110	1	7	10	5	8	12	2.309	20	2
110	1	8	6	5	4	6	4.898	10	2
110	1	9	22	8	5	14	19.781	20	2
110	1	10	16	7	4	10	14.805	14	2
110	1	11	12	6	5	15	6.754	15	2
110	1	12	11	6	4	7.5	22.965	12	2
110	1	13	25	8	8	40.5	19.504	32	2
110	1	14	3	4	6	9	11.59	12	2
110	1	15	4	4	7	10.5	16.66	14	2
110	1	16	13	6	6	18	9.234	18	2
110	1	17	1	4	4	4.5	5.102	8	2
110	1	18	19	7	7	24.5	25.148	24.5	2
110	1	19	7	5	5	8	8.531	12.5	2
110	1	20	8	5	6	10	12.293	15	2
110	1	21	9	5	7	14	7.879	17.5	2
110	1	22	5	4	8	15	7.191	16	2
110	1	23	14	6	7	21	10.578	21	2
110	1	24	15	6	8	20	13.09	24	2
110	1	25	20	7	8	24	16.801	28	2
110	2	26	14	6	7	15	6.973	21	2
110	2	27	12	6	5	10	19.531	15	2
110	2	28	5	4	8	12	23.555	16	2
110	2	29	20	7	8	28	16.973	28	2
110	2	30	2	4	5	6	4.445	10	2
110	2	31	4	4	7	9	8.828	14	2
110	2	32	25	8	8	32	6.898	32	2
110	2	33	18	7	6	15	11.543	21	2
110	2	34	9	5	7	12	8.891	17.5	2
110	2	35	1	4	4	4.5	10.152	8	2
110	2	36	7	5	5	8	5.879	12.5	2
110	2	37	19	7	7	18	8.301	24.5	2
110	2	38	10	5	8	14	7.348	20	2
110	2	39	6	5	4	6	7.395	10	2
110	2	40	21	8	4	10.5	16.145	16	2
110	2	41	24	8	7	21	20.996	28	2
110	2	42	16	7	4	9	8.453	14	2
110	2	43	3	4	6	7.5	11.109	12	2
110	2	44	15	6	8	17.5	22.027	24	2
110	2	45	8	5	6	10	7.379	15	2
110	2	46	13	6	6	12.5	9.719	18	2
110	2	47	23	8	6	21	8.203	24	2
110	2	48	11	6	4	7.5	7.301	12	2
110	2	49	22	8	5	17.5	9.594	20	2
[truncated: 301 more rows]
