# Supplementary material for: Precise/not precise (PNP): A Brunswikian model that uses judgment error distributions to identify cognitive processes
Source: Psychon Bull Rev. 2020 Sep 28;28(2):351–73. doi: 10.3758/s13423-020-01805-9 (PMC8062428; doi:10.3758/s13423-020-01805-9)
Supplement: Supplementary file 3 — (CSV 131 kb) [file 13423_2020_1805_MOESM3_ESM.csv]

Subject	Condition (1 = Math, 2 = Area, 3 = Performance, 4 = Speed, 5 = EV, 6 = WTP)	Block	Trial nr	M1 true values	M2 true values	Prod true values	M1 ans	M2 ans	Prod ans	M1 response time (sec)	M2 response time (sec)	Prod response time (sec)
1	1	1	1	0.2	20	4	0.2	20	100	41.8	37.15	6.12
1	1	1	2	0.2	40	8	2.5	45	200	48.95	68.95	14.71
1	1	1	3	0.2	60	12	0.2	72	360	36.98	48.56	52.22
1	1	1	4	0.2	80	16	0.2	80	400	27.01	22.52	109.69
1	1	1	5	0.4	20	8	0.4	20	60	23.44	19.42	18.13
1	1	1	6	0.4	40	16	0.4	40	100	16.15	12.48	8.2
1	1	1	7	0.4	60	24	0.4	60	150	30.18	34.97	33
1	1	1	8	0.4	80	32	0.4	80	200	62.14	27	69.61
1	1	1	9	0.6	20	12	0.6	20	36	22.49	13.06	37.04
1	1	1	10	0.6	40	24	0.6	40	70	18.52	25.86	113.51
1	1	1	11	0.6	60	36	0.6	60	100	18.21	9.58	25.11
1	1	1	12	0.6	80	48	0.6	80	150	23.89	17.41	79.29
1	1	1	13	0.8	20	16	0.8	20	24	25.41	18.43	17.11
1	1	1	14	0.8	40	32	0.8	40	50	10.17	13.59	15.3
1	1	1	15	0.8	60	48	0.75	60	72	51.82	23.72	131.52
1	1	1	16	0.8	80	64	0.8	80	100	13.08	48.42	9.81
1	1	2	1	0.2	20	4	0.2	20	100	10.76	12.05	4.73
1	1	2	2	0.2	40	8	0.2	40	200	21.27	13.11	11.25
1	1	2	3	0.2	60	12	0.2	80	320	35.82	42.44	26.68
1	1	2	4	0.2	80	16	0.2	80	16	19.84	12.48	12.28
1	1	2	5	0.4	20	8	0.4	20	8	24.16	10.72	8.69
1	1	2	6	0.4	40	16	0.4	40	100	11.84	23.49	5.13
1	1	2	7	0.4	60	24	0.4	60	24	9.98	7.79	29.9
1	1	2	8	0.4	80	32	0.4	70	200	7.98	15.41	32.14
1	1	2	9	0.6	20	12	0.6	20	36	17.28	26.84	20.8
1	1	2	10	0.6	40	24	0.6	40	24	31.08	8.55	17.75
1	1	2	11	0.6	60	36	0.6	60	100	7.34	14.99	5.33
1	1	2	12	0.6	80	48	7	80	48	20.42	10.8	15.46
1	1	2	13	0.8	20	16	0.8	20	16	14.23	7.43	14.16
1	1	2	14	0.8	40	32	80	40	50	26.53	8.32	11.81
1	1	2	15	0.8	60	48	0.8	60	72	8.45	17.67	53.07
1	1	2	16	0.8	80	64	0.8	80	100	8.33	7.88	5.71
7	1	1	1	0.2	20	4	0.2	20	4	27.4	9.07	14.15
7	1	1	2	0.2	40	8	0.2	4	8	17.14	12.75	9.98
7	1	1	3	0.2	60	12	0.2	60	12	14.24	9.01	10.04
7	1	1	4	0.2	80	16	0.2	80	16	11.35	18.07	7.42
7	1	1	5	0.4	20	8	0.4	20	8	13.07	12.51	12.88
7	1	1	6	0.4	40	16	0.4	40	16	15.21	16.13	15.29
7	1	1	7	0.4	60	24	0.4	60	24	15.27	15.18	12.59
7	1	1	8	0.4	80	32	0.4	80	32	23.49	7.21	17.05
7	1	1	9	0.6	20	12	0.6	20	12	9.77	7.42	9.19
7	1	1	10	0.6	40	24	0.8	40	24	44.4	19.38	7.45
7	1	1	11	0.6	60	36	0.6	60	36	8.78	5.9	18.83
7	1	1	12	0.6	80	48	0.6	80	48	19.13	17.81	20.63
7	1	1	13	0.8	20	16	0.8	20	16	42.91	7.21	7.81
7	1	1	14	0.8	40	32	0.8	40	32	40.26	27.74	6.09
7	1	1	15	0.8	60	48	0.8	60	48	18.48	14.4	10.85
7	1	1	16	0.8	80	64	0.8	80	6.4	11.52	21.08	90.29
7	1	2	1	0.2	20	4	0.2	20	4	5.9	8.65	4.18
7	1	2	2	0.2	40	8	0.2	40	8	8.66	12.75	14.07
7	1	2	3	0.2	60	12	0.2	60	12	7.63	7.17	8.03
7	1	2	4	0.2	80	16	0.2	80	16	8.59	11.79	6.47
7	1	2	5	0.4	20	8	0.4	20	8	14.49	10.49	3.27
7	1	2	6	0.4	40	16	0.4	40	16	10.37	6.79	6.13
7	1	2	7	0.4	60	24	0.4	60	24	15.06	15.05	4.92
7	1	2	8	0.4	80	32	0.4	80	32	16.53	6.51	6.3
7	1	2	9	0.6	20	12	0.6	20	12	11.92	11.22	4.43
7	1	2	10	0.6	40	24	0.6	40	24	9.8	19.44	7.91
7	1	2	11	0.6	60	36	0.6	60	36	7.78	6.65	8.82
7	1	2	12	0.6	80	48	0.6	80	48	10.64	6.05	9.69
7	1	2	13	0.8	20	16	0.8	80	16	8.41	6.96	7.62
7	1	2	14	0.8	40	32	0.8	40	32	10.7	6.46	5.3
7	1	2	15	0.8	60	48	0.8	80	24	10.83	22.16	5.03
7	1	2	16	0.8	80	64	0.8	80	64	6.15	10.32	10.75
13	1	1	1	0.2	20	4	0.8	16	8	12.02	12.16	13.19
13	1	1	2	0.2	40	8	6	0.4	10	13.76	11.5	14.08
13	1	1	3	0.2	60	12	0.8	6	12	13.67	4.08	10.02
13	1	1	4	0.2	80	16	0.8	4	1.6	5.44	14.19	17.92
13	1	1	5	0.4	20	8	0.4	50	5	9.87	15.06	7.13
13	1	1	6	0.4	40	16	0.8	40	16	33.61	9.23	7.33
13	1	1	7	0.4	60	24	0.2	60	20	9.97	11.6	18.53
13	1	1	8	0.4	80	32	6	6	0.48	8.45	9.28	11.21
13	1	1	9	0.6	20	12	0.8	0.2	16	10.19	34.47	17.15
13	1	1	10	0.6	40	24	0.6	40	24	9.67	10.34	9.22
13	1	1	11	0.6	60	36	0.6	60	36	11.21	10.52	6.75
13	1	1	12	0.6	80	48	2	60	48	10.85	10.79	9.57
13	1	1	13	0.8	20	16	0.8	0.2	16	9.95	9.35	15.59
13	1	1	14	0.8	40	32	2	40	16	7.9	7.31	6.33
13	1	1	15	0.8	60	48	0.8	60	36	25.09	7.65	7.86
13	1	1	16	0.8	80	64	0.9	48	48	13.72	36.04	10.24
13	1	2	1	0.2	20	4	0.2	20	4	13.02	7.27	6.94
13	1	2	2	0.2	40	8	0.2	40	8	9.27	5.49	9.07
13	1	2	3	0.2	60	12	0.2	60	30	17.79	8.03	7.94
13	1	2	4	0.2	80	16	0.2	80	16	7.76	8.6	9.75
13	1	2	5	0.4	20	8	0.4	20	8	8.24	8.1	15.63
13	1	2	6	0.4	40	16	0.4	40	16	6.69	5.9	9.58
13	1	2	7	0.4	60	24	0.6	60	24	18.59	9.09	5.38
13	1	2	8	0.4	80	32	0.4	60	20	15.74	12.32	8.89
13	1	2	9	0.6	20	12	0.6	20	12	8.24	7.14	7.27
13	1	2	10	0.6	40	24	0.6	40	24	5.11	5.23	7.64
13	1	2	11	0.6	60	36	0.6	60	36	8.19	19.02	5.33
13	1	2	12	0.6	80	48	0.6	80	48	8.88	8.37	10.26
13	1	2	13	0.8	20	16	0.8	20	16	9.78	8.3	7.22
13	1	2	14	0.8	40	32	0.8	40	32	30.75	5.21	11.69
13	1	2	15	0.8	60	48	0.8	60	48	9.38	9.09	11.4
13	1	2	16	0.8	80	64	0.8	80	64	15.47	20.96	5.87
19	1	1	1	0.2	20	4	0.2	20	4	16.82	7.26	5.84
19	1	1	2	0.2	40	8	20	40	12	16.95	14.01	16.83
19	1	1	3	0.2	60	12	0.2	60	12	9.82	6.85	9.4
19	1	1	4	0.2	80	16	0.2	80	24	8.44	7.51	14.05
19	1	1	5	0.4	20	8	0.4	20	8	16.03	13.84	8.59
19	1	1	6	0.4	40	16	0.4	80	16	7.64	16.73	9.09
19	1	1	7	0.4	60	24	0.4	60	24	13.54	31.01	8.09
19	1	1	8	0.4	80	32	0.4	70	32	7.48	12.55	9.99
19	1	1	9	0.6	20	12	0.6	20	12	12.12	5.47	8.87
19	1	1	10	0.6	40	24	60	40	32	22.03	11.56	19.67
19	1	1	11	0.6	60	36	0.6	55	36	15.52	17.27	6.91
19	1	1	12	0.6	80	48	0.6	70	48	8.55	12.37	14.89
19	1	1	13	0.8	20	16	0.8	20	16	12.09	8.14	8.11
19	1	1	14	0.8	40	32	62	45	32	12.28	26.7	11.78
19	1	1	15	0.8	60	48	0.8	60	45	7.25	10.83	14.55
19	1	1	16	0.8	80	64	0.8	80	64	7.43	19.54	5.47
19	1	2	1	0.2	20	4	0.2	20	4	8.54	9.49	5.13
19	1	2	2	0.2	40	8	20	40	8	7.79	10.67	13.02
19	1	2	3	0.2	60	12	0.2	60	12	9.89	4.94	6.37
19	1	2	4	0.2	80	16	0.2	80	16	10.32	7	13.18
19	1	2	5	0.4	20	8	0.4	20	8	13.93	6.35	9.25
19	1	2	6	0.4	40	16	0.4	40	16	5.57	8.17	7.78
19	1	2	7	0.4	60	24	0.4	60	24	12.36	14.49	4.6
19	1	2	8	0.4	80	32	0.4	80	32	6.83	13.17	7.36
19	1	2	9	0.6	20	12	0.6	20	12	11.46	9.11	6.99
19	1	2	10	0.6	40	24	0.6	40	24	8.48	13.92	5.69
19	1	2	11	0.6	60	36	0.6	60	36	9.19	7.82	6.9
19	1	2	12	0.6	80	48	60	80	48	10.19	4.49	12.59
19	1	2	13	0.8	20	16	0.8	20	16	12.16	7.17	12.8
19	1	2	14	0.8	40	32	0.8	40	32	12.29	11.94	8.58
19	1	2	15	0.8	60	48	0.8	60	48	8.39	11.1	7.67
19	1	2	16	0.8	80	64	0.8	80	64	7.16	6.45	5.83
25	1	1	1	0.2	20	4	0.2	20	4	20.48	9.86	9.86
25	1	1	2	0.2	40	8	0.2	40	8	7.55	10.54	6.51
25	1	1	3	0.2	60	12	0.2	60	12	8.25	38.05	18.64
25	1	1	4	0.2	80	16	0.2	80	16	15.11	11.95	5.92
25	1	1	5	0.4	20	8	0.4	20	8	12.01	7.03	8.51
25	1	1	6	0.4	40	16	0.4	40	16	12.53	15.51	6.25
25	1	1	7	0.4	60	24	0.4	60	24	9.2	9.72	7.74
25	1	1	8	0.4	80	32	0.4	80	32	8.93	9.36	9.91
25	1	1	9	0.6	20	12	0.6	20	12	13.56	5.5	5.62
25	1	1	10	0.6	40	24	0.6	40	24	15.7	6.76	8.62
25	1	1	11	0.6	60	36	0.6	60	36	16.88	29.44	8.56
25	1	1	12	0.6	80	48	0.6	80	48	11.24	22.05	17.13
25	1	1	13	0.8	20	16	0.8	20	16	12.53	7.06	7.27
25	1	1	14	0.8	40	32	0.8	40	32	8.04	7.2	11.11
25	1	1	15	0.8	60	48	0.8	60	48	12.51	5.73	8.44
25	1	1	16	0.8	80	64	0.8	80	64	15.4	6.86	7.99
25	1	2	1	0.2	20	4	0.2	20	4	5.95	7.72	4.42
25	1	2	2	0.2	40	8	0.2	40	8	6.62	7.11	7.11
25	1	2	3	0.2	60	12	0.2	60	12	5.86	5.9	6.08
25	1	2	4	0.2	80	16	0.2	80	16	6	5.27	4.43
25	1	2	5	0.4	20	8	0.4	20	8	4.36	7.33	4.6
25	1	2	6	0.4	40	16	0.4	40	16	10.98	6.38	7.36
25	1	2	7	0.4	60	24	0.4	60	24	5.94	6.83	4.99
25	1	2	8	0.4	80	32	0.4	80	32	5.14	6.16	5.15
25	1	2	9	0.6	20	12	0.6	20	12	8.07	8.1	8.27
25	1	2	10	0.6	40	24	0.6	40	24	11.01	11.01	5.11
25	1	2	11	0.6	60	36	0.6	60	36	5.08	8.4	9.59
25	1	2	12	0.6	80	48	0.6	80	48	5.49	6.16	8.76
25	1	2	13	0.8	20	16	0.8	20	16	10.52	5.64	4.22
25	1	2	14	0.8	40	32	0.8	40	32	5.52	6.3	9.38
25	1	2	15	0.8	60	48	0.8	60	48	5.38	4.33	4.69
25	1	2	16	0.8	80	64	0.8	80	64	5.45	5.41	4.99
31	1	1	1	0.2	20	4	0.2	20	4	8.57	6.4	8.46
31	1	1	2	0.2	40	8	0.2	40	8	8.4	5.77	7.83
31	1	1	3	0.2	60	12	0.2	60	12	18.94	13.44	12.5
31	1	1	4	0.2	80	16	0.2	80	16	16.46	20.89	7.68
31	1	1	5	0.4	20	8	0.4	20	8	20.26	6.82	7.45
31	1	1	6	0.4	40	16	0.4	40	16	11.41	8.53	7.33
31	1	1	7	0.4	60	24	0.4	60	24	12.94	8.59	7.76
31	1	1	8	0.4	80	32	0.4	80	32	9.52	13.14	11.28
31	1	1	9	0.6	20	12	0.6	20	12	12.8	6.56	10.63
31	1	1	10	0.6	40	24	0.6	40	24	6	6.55	6.49
31	1	1	11	0.6	60	36	0.6	60	36	8.54	7.01	5.7
31	1	1	12	0.6	80	48	0.6	80	48	13.87	14.86	9.04
31	1	1	13	0.8	20	16	0.8	20	16	15.97	8.87	10
31	1	1	14	0.8	40	32	0.8	40	32	12.67	11.99	8.43
31	1	1	15	0.8	60	48	0.8	60	48	7.11	13.22	6.91
31	1	1	16	0.8	80	64	0.8	80	64	7.95	7.68	13.87
31	1	2	1	0.2	20	4	0.2	20	4	12.49	11.24	5.66
31	1	2	2	0.2	40	8	0.2	40	8	7.47	7.06	8.6
31	1	2	3	0.2	60	12	0.2	60	12	10.6	12.35	4.7
31	1	2	4	0.2	80	16	0.2	80	16	11.28	9.07	7.72
31	1	2	5	0.4	20	8	0.4	20	8	10.21	13.2	5.13
31	1	2	6	0.4	40	16	0.4	40	16	8.27	7.7	5.9
31	1	2	7	0.4	60	24	0.4	60	24	6.68	6.55	5.16
31	1	2	8	0.4	80	32	0.4	80	32	38.14	8.62	4.25
31	1	2	9	0.6	20	12	0.6	20	12	8.44	7.37	8.23
31	1	2	10	0.6	40	24	0.6	40	24	8.87	5.85	10.98
31	1	2	11	0.6	60	36	0.6	60	36	8.17	5.75	4.52
31	1	2	12	0.6	80	48	0.6	80	48	6.65	16.91	8.01
31	1	2	13	0.8	20	16	0.8	20	16	14.12	11.24	5.17
31	1	2	14	0.8	40	32	0.8	40	32	11.1	4.92	3.2
31	1	2	15	0.8	60	48	0.8	60	48	13.02	5.62	4.82
31	1	2	16	0.8	80	64	0	80	64	2.73	7.59	8.94
37	1	1	1	0.2	20	4	0.2	20	4	16.61	11.28	14.59
37	1	1	2	0.2	40	8	0.4	40	8	42.28	20.01	14.1
37	1	1	3	0.2	60	12	0.2	60	12	21.23	21.06	13.61
37	1	1	4	0.2	80	16	0.2	80	16	20.49	23.9	18.19
37	1	1	5	0.4	20	8	0.4	20	8	12.76	15.59	9.8
37	1	1	6	0.4	40	16	0.25	40	16	44.16	42.19	20.45
37	1	1	7	0.4	60	24	0.4	60	24	17.01	41.96	15.11
37	1	1	8	0.4	80	32	0.4	80	35	30.04	67.66	32.94
37	1	1	9	0.6	20	12	0.6	28	12	31.72	26.49	14.72
37	1	1	10	0.6	40	24	0.6	40	24	12.59	13.58	29.66
37	1	1	11	0.6	60	36	0.6	80	35	16.39	29.41	11.04
37	1	1	12	0.6	80	48	0.6	80	48	14.01	9.93	18.5
37	1	1	13	0.8	20	16	0.8	20	16	12.33	21.87	22.56
37	1	1	14	0.8	40	32	0.8	40	32	13.06	11	31.48
37	1	1	15	0.8	60	48	0.8	60	48	10.84	13.07	23.64
37	1	1	16	0.8	80	64	0.8	80	64	17	47.75	40.93
37	1	2	1	0.2	20	4	0.2	20	4	14.12	16.16	7.18
37	1	2	2	0.2	40	8	0.2	40	8	20.41	14.57	10.38
37	1	2	3	0.2	60	12	0.2	60	12	12.11	17.5	14.48
37	1	2	4	0.2	80	16	0.2	80	16	21.36	16.55	9.15
37	1	2	5	0.4	20	8	0.4	20	8	37.47	36.66	21.55
37	1	2	6	0.4	40	16	0.4	40	16	40.58	19.62	8.43
37	1	2	7	0.4	60	24	0.4	60	24	44.94	14.53	11.13
37	1	2	8	0.4	80	32	0.4	80	32	18.02	35.89	14.87
37	1	2	9	0.6	20	12	0.6	20	12	15.71	19.02	11.24
37	1	2	10	0.6	40	24	0.6	40	24	20.91	54.54	15.07
37	1	2	11	0.6	60	36	0.6	60	36	14.83	41.48	17.98
37	1	2	12	0.6	80	48	0.6	80	48	23.46	19.79	24.5
37	1	2	13	0.8	20	16	0.8	20	16	23.94	35.65	9.37
37	1	2	14	0.8	40	32	0.8	40	32	9.52	47.12	16.48
37	1	2	15	0.8	60	48	0.8	60	48	15.83	10.44	9.33
37	1	2	16	0.8	80	64	0.8	80	64	19.24	36.06	17.72
43	1	1	1	0.2	20	4	0.2	20	4	24.11	27.59	11.55
43	1	1	2	0.2	40	8	0.2	40	8	11.67	9.88	26.33
43	1	1	3	0.2	60	12	0.2	60	12	13.95	12.78	13.11
43	1	1	4	0.2	80	16	0.2	80	16	10.31	13.49	17.85
43	1	1	5	0.4	20	8	0.4	20	8	16.25	19.26	18.01
43	1	1	6	0.4	40	16	0.4	40	16	9.04	11.93	16.47
43	1	1	7	0.4	60	24	0.4	60	24	11.02	26.59	15.66
43	1	1	8	0.4	80	32	0.4	80	32	11.58	20.61	17.04
43	1	1	9	0.6	20	12	0.6	20	12	15.15	11.76	12.51
43	1	1	10	0.6	40	24	0.6	40	24	8.93	30.19	9.9
43	1	1	11	0.6	60	36	0.6	60	36	35.53	10.74	12.29
43	1	1	12	0.6	80	48	0.6	80	48	15.43	23.98	18.93
43	1	1	13	0.8	20	16	0.8	20	16	9.58	48.82	16.27
43	1	1	14	0.8	40	32	0.8	40	32	12.65	36.61	16.78
43	1	1	15	0.8	60	48	0.8	60	48	84.39	25.5	9.63
43	1	1	16	0.8	80	64	0.8	80	64	17.8	13.18	9.53
43	1	2	1	0.2	20	4	0.2	20	4	11.96	17.72	13.58
43	1	2	2	0.2	40	8	0.2	40	8	9.65	33.16	13.36
43	1	2	3	0.2	60	12	0.2	60	12	10.32	10.2	9.73
43	1	2	4	0.2	80	16	0.2	80	16	17.06	8.45	19.46
43	1	2	5	0.4	20	8	0.4	20	80	10.66	11.96	10.71
43	1	2	6	0.4	40	16	0.4	40	16	13.57	14.96	9.18
43	1	2	7	0.4	60	24	0.4	60	24	7.9	10.43	13.16
43	1	2	8	0.4	80	32	0.4	80	32	10.88	22.62	11.34
43	1	2	9	0.6	20	12	0.6	20	12	25.01	11.68	7.48
43	1	2	10	0.6	40	24	0.6	40	24	8.33	8.86	11.37
43	1	2	11	0.6	60	36	0.6	60	36	12.67	7.84	6.81
43	1	2	12	0.6	80	48	0.8	80	48	12.99	15.3	9.23
43	1	2	13	0.8	20	16	0.8	220	16	10.22	10.56	7.13
43	1	2	14	0.8	40	32	0.8	40	32	19.06	20.75	21.18
43	1	2	15	0.8	60	48	0.8	60	48	7.97	40.31	17.84
43	1	2	16	0.8	80	64	0.8	80	64	15.63	13.81	7.96
49	1	1	1	0.2	20	4	0.2	20	4	27.2	7.79	23
49	1	1	2	0.2	40	8	0.2	40	8	10.55	9.46	38.61
49	1	1	3	0.2	60	12	0.2	60	12	24.49	18.7	8.82
49	1	1	4	0.2	80	16	0.2	80	16	17.92	23.26	14.06
49	1	1	5	0.4	20	8	0.4	20	8	9.63	21.65	11.32
49	1	1	6	0.4	40	16	0.4	40	16	33.85	9.77	21.8
49	1	1	7	0.4	60	24	0.4	60	24	10.2	12.85	35.17
49	1	1	8	0.4	80	32	0.4	80	32	8.26	48.39	26.99
49	1	1	9	0.6	20	12	0.6	20	12	8.56	17.25	31.07
49	1	1	10	0.6	40	24	0.6	40	24	28.35	18.82	21.46
49	1	1	11	0.6	60	36	0.6	60	36	7.53	30.72	9.61
49	1	1	12	0.6	80	48	0.6	80	48	45.81	13.45	51.55
49	1	1	13	0.8	20	16	0.8	20	16	76.28	15.64	17.16
49	1	1	14	0.8	40	32	0.8	40	32	47.86	5.37	35.02
49	1	1	15	0.8	60	48	0.8	60	48	23.17	15.36	8.16
49	1	1	16	0.8	80	64	0.8	80	64	46.21	35.51	17.62
49	1	2	1	0.2	20	4	0.2	20	4	21.82	6.78	7.4
49	1	2	2	0.2	40	8	0.2	40	8	6.49	6.45	46.1
49	1	2	3	0.2	60	12	0.2	60	12	8.63	13.76	8.57
49	1	2	4	0.2	80	16	0.2	80	16	8.94	11.9	37.64
49	1	2	5	0.4	20	8	0.4	20	8	8.64	13.87	11.41
49	1	2	6	0.4	40	16	0.4	40	16	35.58	7.75	14.65
49	1	2	7	0.4	60	24	0.4	60	24	12.51	8.83	9.06
49	1	2	8	0.4	80	32	0.4	80	32	9.51	8.55	10.96
49	1	2	9	0.6	20	12	0.6	20	12	8.67	10.1	33.61
49	1	2	10	0.6	40	24	0.6	40	24	19.34	7.26	52.74
49	1	2	11	0.6	60	36	0.6	60	36	7.31	7.47	10.89
49	1	2	12	0.6	80	48	0.6	80	48	77.69	6.56	48.41
49	1	2	13	0.8	20	16	0.8	20	16	12.39	53.46	32.43
49	1	2	14	0.8	40	32	0.8	40	32	9.06	15.78	15.61
49	1	2	15	0.8	60	48	0.8	60	48	42.2	13.47	10.5
49	1	2	16	0.8	80	64	0.8	80	64	15.28	7.69	15.73
55	1	1	1	0.2	20	4	0.2	20	4	18.4	14.67	20.83
55	1	1	2	0.2	40	8	0.2	40	8	12.91	11.36	9.87
55	1	1	3	0.2	60	12	0.2	60	12	20.21	16.54	11.91
55	1	1	4	0.2	80	16	0.2	40	16	17.57	29.37	9.48
55	1	1	5	0.4	20	8	0.4	20	8	10.72	18.23	13.15
55	1	1	6	0.4	40	16	0.4	6.4	16	13.36	48.81	21.32
55	1	1	7	0.4	60	24	0.4	60	24	18.71	10.07	23.84
55	1	1	8	0.4	80	32	0.4	80	32	18.19	22.68	16.15
55	1	1	9	0.6	20	12	0.6	20	12	15.44	15.93	11.95
55	1	1	10	0.6	40	24	0.6	40	24	16.51	21.27	12.6
55	1	1	11	0.6	60	36	0.6	60	36	15.96	15.74	19.32
55	1	1	12	0.6	80	48	0.6	32	48	21.31	32.63	18.56
55	1	1	13	0.8	20	16	0.8	20	16	7.84	25.04	11.93
55	1	1	14	0.8	40	32	0.8	40	32	9.37	23.04	22.61
55	1	1	15	0.8	60	48	0.8	38.4	48	18.03	48.89	12.3
55	1	1	16	0.8	80	64	0.8	51.2	64	13.38	30.2	24.99
55	1	2	1	0.2	20	4	0.2	20	4	14.19	19.67	51.64
55	1	2	2	0.2	40	8	0.2	40	8	8.03	40	11.74
55	1	2	3	0.2	60	12	0.2	60	12	10.03	22.38	11.47
55	1	2	4	0.2	80	16	0.2	80	16	9.21	15.96	12.95
55	1	2	5	0.4	20	8	0.4	20	8	14.13	14.39	8.48
55	1	2	6	0.4	40	16	0.4	40	16	21.03	25.34	15.5
55	1	2	7	0.4	60	24	0.4	60	24	20.17	16.22	8.89
55	1	2	8	0.4	80	32	0.4	80	32	10.63	11.59	16.98
55	1	2	9	0.6	20	12	0.6	20	12	14.62	10.4	14.96
55	1	2	10	0.6	40	24	0.6	40	24	13.93	26.6	15.61
55	1	2	11	0.6	60	36	0.6	60	36	7.77	23.59	6.71
55	1	2	12	0.6	80	48	0.6	80	48	8.82	37.49	26.37
55	1	2	13	0.8	20	16	0.8	20	16	10.03	12.61	17
55	1	2	14	0.8	40	32	0.8	40	32	16.99	35.55	23.49
55	1	2	15	0.8	60	48	0.8	60	48	14.22	54.58	29.68
55	1	2	16	0.8	80	64	0.8	80	64	12.14	10.73	18.56
61	1	1	1	0.2	20	4	0.2	20	4	9.78	11.91	13.69
61	1	1	2	0.2	40	8	0.2	40	8	9.01	12.06	6.27
61	1	1	3	0.2	60	12	0.2	60	12	10.07	8.46	10.24
61	1	1	4	0.2	80	16	0.2	80	16	9.65	14.92	9.29
61	1	1	5	0.4	20	8	0.4	20	8	7.86	12.11	6.46
61	1	1	6	0.4	40	16	0.4	40	16	11.28	6.56	11.84
61	1	1	7	0.4	60	24	0.4	60	24	7.73	7.82	10.17
61	1	1	8	0.4	80	32	0.4	80	32	9.23	7.55	11.18
61	1	1	9	0.6	20	12	0.6	20	12	8.24	8.04	5.11
61	1	1	10	0.6	40	24	0.6	40	24	7.59	7.65	6.48
61	1	1	11	0.6	60	36	0.6	60	36	5.57	9.85	6.39
61	1	1	12	0.6	80	48	0.6	80	48	13.88	5.03	9.26
61	1	1	13	0.8	20	16	0.8	20	16	7.57	13.2	7.28
61	1	1	14	0.8	40	32	0.8	40	32	6.34	7.12	7.87
61	1	1	15	0.8	60	48	0.8	60	48	10.28	9.78	10.11
61	1	1	16	0.8	80	64	0.8	80	64	8.35	14.2	7.26
61	1	2	1	0.2	20	4	0.2	20	4	5.87	6.49	8.86
61	1	2	2	0.2	40	8	0.2	40	8	7.71	8.34	20.46
61	1	2	3	0.2	60	12	0.2	60	12	6.62	4.99	8.83
61	1	2	4	0.2	80	16	0.2	80	16	7.73	6.05	6.21
61	1	2	5	0.4	20	8	0.4	20	8	11.7	7	6.49
61	1	2	6	0.4	40	16	0.4	40	16	5.53	5	5.15
61	1	2	7	0.4	60	24	0.4	60	24	6.9	6.74	5.05
61	1	2	8	0.4	80	32	0.4	80	32	6.34	6.06	6.53
61	1	2	9	0.6	20	12	0.6	20	12	9.61	7.91	8.91
61	1	2	10	0.6	40	24	0.6	40	24	6.89	4.89	6.32
61	1	2	11	0.6	60	36	0.6	60	36	8.82	5.67	6.12
61	1	2	12	0.6	80	48	0.6	80	48	4.8	5.3	8.39
61	1	2	13	0.8	20	16	0.8	20	16	7.62	5.17	7.53
61	1	2	14	0.8	40	32	0.8	40	32	5.77	7.82	6.27
61	1	2	15	0.8	60	48	0.8	60	48	6.49	4.76	4.35
61	1	2	16	0.8	80	64	0.8	80	64	5.26	4.54	5.32
67	1	1	1	0.2	20	4	0.2	20	4	14.09	13	12.13
67	1	1	2	0.2	40	8	0.2	40	8	21.73	7.33	16.78
67	1	1	3	0.2	60	12	0.2	60	12	8.4	11.34	6.61
67	1	1	4	0.2	80	16	0.2	80	16	10.07	15.95	7.74
67	1	1	5	0.4	20	8	0.4	50	8	19.94	16.36	8.04
67	1	1	6	0.4	40	16	0.4	40	16	19.22	6.3	24.48
67	1	1	7	0.4	60	24	0.4	60	24	19.98	7.35	18.13
67	1	1	8	0.4	80	32	0.4	80	32	7.28	19.65	8.48
67	1	1	9	0.6	20	12	0.8	20	12	12.51	11.65	6.48
67	1	1	10	0.6	40	24	0.8	60	24	23.06	19.94	12.39
67	1	1	11	0.6	60	36	0.6	60	36	8.44	6.95	6.69
67	1	1	12	0.6	80	48	0.6	80	48	19.07	11.07	6.77
67	1	1	13	0.8	20	16	0.8	20	16	8.58	16.65	17.67
67	1	1	14	0.8	40	32	0.8	40	32	12.28	18.32	18.32
67	1	1	15	0.8	60	48	0.8	60	48	15.39	28.22	11.59
67	1	1	16	0.8	80	64	0.8	80	64	30.33	15.24	9.31
67	1	2	1	0.2	20	4	0.2	20	4	6.8	8.45	11.91
67	1	2	2	0.2	40	8	0.2	40	8	10.88	7	7.23
67	1	2	3	0.2	60	12	0.2	60	12	8.46	7.92	7.34
67	1	2	4	0.2	80	16	0.2	80	16	11.12	5.66	12.01
67	1	2	5	0.4	20	8	0.4	50	8	15.78	7.06	8.08
67	1	2	6	0.4	40	16	0.4	40	16	6.09	14.84	5.66
67	1	2	7	0.4	60	24	0.4	60	24	7	35.69	9.45
67	1	2	8	0.4	80	32	0.4	80	32	27.95	6.81	5.01
67	1	2	9	0.6	20	12	0.6	20	12	30.62	23.75	8.38
67	1	2	10	0.6	40	24	60	40	24	12.27	8.72	5.66
67	1	2	11	0.6	60	36	0.6	60	36	9.05	8.82	6.63
67	1	2	12	0.6	80	48	0.6	80	48	24.11	11.92	8.2
67	1	2	13	0.8	20	16	0.8	20	16	9.78	17.04	5.73
67	1	2	14	0.8	40	32	0.8	40	32	7.86	16.03	8.97
67	1	2	15	0.8	60	48	0.8	60	48	6.46	7.1	8.2
67	1	2	16	0.8	80	64	0.8	80	64	6.52	6.91	13.53
73	1	1	1	0.2	20	4	0.2	20	4	55.02	11.05	23.38
73	1	1	2	0.2	40	8	0.8	14	8	29.71	49.85	6.62
73	1	1	3	0.2	60	12	0.1	60	12	11.6	9.03	27.84
73	1	1	4	0.2	80	16	0.2	80	16	5.88	28.3	14.46
73	1	1	5	0.4	20	8	0.6	20	8	18.34	16.63	22.74
73	1	1	6	0.4	40	16	0.6	36	16	8.55	20.18	26.69
73	1	1	7	0.4	60	24	0.4	40	24	11.57	98.7	9.42
73	1	1	8	0.4	80	32	0.2	13	32	6.7	46.95	23.48
73	1	1	9	0.6	20	12	0.6	20	12	30.94	111.26	19.21
73	1	1	10	0.6	40	24	0.4	34	24	23.74	103.24	34.39
73	1	1	11	0.6	60	36	0.4	60	36	19.3	6.13	38.09
73	1	1	12	0.6	80	48	0.6	80	52	33.62	6.1	62.61
73	1	1	13	0.8	20	16	0.8	20	18	39.29	31.07	14.17
73	1	1	14	0.8	40	32	0.8	25.6	32	37.37	66.54	21.8
73	1	1	15	0.8	60	48	0.8	60	48	12.92	12.76	22.91
73	1	1	16	0.8	80	64	0.8	80	64	28.24	19.92	12.13
73	1	2	1	0.2	20	4	0.4	20	4	18.91	30.85	54.58
73	1	2	2	0.2	40	8	0.2	40	8	52.37	16.79	11.61
73	1	2	3	0.2	60	12	0.2	60	12	18.4	11.45	9.65
73	1	2	4	0.2	80	16	0.2	80	16	14.28	8.31	11.74
73	1	2	5	0.4	20	8	0.4	20	8	10.84	21.93	14.11
73	1	2	6	0.4	40	16	0.4	40	16	9.59	10.72	27.04
73	1	2	7	0.4	60	24	0.4	60	24	10.58	4.93	7.7
73	1	2	8	0.4	80	32	0.4	80	32	23.6	8.64	4.15
73	1	2	9	0.6	20	12	0.6	20	12	6.04	10.77	22.11
73	1	2	10	0.6	40	24	0.6	40	24	9.31	7.2	5.14
73	1	2	11	0.6	60	36	0.6	60	36	6.46	11.2	23.49
73	1	2	12	0.6	80	48	0.6	80	48	7.74	12.48	6.3
73	1	2	13	0.8	20	16	0.8	20	16	8.27	12.1	12.16
73	1	2	14	0.8	40	32	0.8	40	32	9.67	15.78	6.74
73	1	2	15	0.8	60	48	0.8	60	48	8.62	4.89	18.01
73	1	2	16	0.8	80	64	0.8	80	64	16.05	6.68	69.67
79	1	1	1	0.2	20	4	0.25	50	4	16.42	27.22	20.67
79	1	1	2	0.2	40	8	0.2	40	8	12.42	32.8	37.62
79	1	1	3	0.2	60	12	0.2	60	12	19.91	7.07	8.9
79	1	1	4	0.2	80	16	0.2	80	16	13.92	11.55	15
79	1	1	5	0.4	20	8	0.4	20	8	13.66	26.8	18.84
79	1	1	6	0.4	40	16	0.4	40	16	10.81	23.75	29.13
79	1	1	7	0.4	60	24	0.4	60	24	29.43	16.08	6.87
79	1	1	8	0.4	80	32	0.4	80	32	31.97	22.42	30.82
79	1	1	9	0.6	20	12	0.6	20	12	61.72	34.96	32.88
79	1	1	10	0.6	40	24	0.6	40	26	8.33	18.78	19.6
79	1	1	11	0.6	60	36	0.6	60	36	11.77	53.77	8.77
79	1	1	12	0.6	80	48	0.6	80	48	11.28	33.21	21.95
79	1	1	13	0.8	20	16	0.8	20	16	9.24	16.32	13.46
79	1	1	14	0.8	40	32	0.8	40	32	17.39	19.75	65.61
79	1	1	15	0.8	60	48	0.8	72	48	23.53	9.35	12.61
79	1	1	16	0.8	80	64	0.8	80	72	54.98	26.92	17.51
79	1	2	1	0.2	20	4	0.2	20	4	24.28	8.42	7.99
79	1	2	2	0.2	40	8	0.2	40	8	5.18	7.46	8.24
79	1	2	3	0.2	60	12	0.2	60	12	6.97	11.38	4.95
79	1	2	4	0.2	80	16	0.2	80	16	6.71	11.15	10.01
79	1	2	5	0.4	20	8	0.4	20	8	19.57	24.49	27.59
79	1	2	6	0.4	40	16	0.4	40	16	18.17	11.99	8.73
79	1	2	7	0.4	60	24	0.4	60	24	5.26	17.5	11.56
79	1	2	8	0.4	80	32	0.4	80	32	14.67	26.53	10.04
79	1	2	9	0.6	20	12	0.6	20	12	5.67	42.96	10.08
79	1	2	10	0.6	40	24	0.6	40	24	20.52	5.94	14.79
79	1	2	11	0.6	60	36	0.6	60	36	5.01	8.7	12.34
79	1	2	12	0.6	80	48	0.6	80	48	12.08	11.29	11.66
79	1	2	13	0.8	20	16	0.8	20	16	6.37	6.63	8.78
79	1	2	14	0.8	40	32	0.8	40	32	6.17	15.13	12.86
79	1	2	15	0.8	60	48	0.8	60	48	9.72	12.31	10.61
79	1	2	16	0.8	80	64	0.8	80	64	18.01	15.86	21.82
85	1	1	1	0.2	20	4	0.2	2	4	12.05	11.65	6.74
85	1	1	2	0.2	40	8	0.2	40	8	15.52	37.54	8.24
85	1	1	3	0.2	60	12	0.2	60	12	9.57	6.96	7.36
85	1	1	4	0.2	80	16	0.2	80	16	10.09	28.29	10.57
85	1	1	5	0.4	20	8	0.4	20	8	14.48	13.04	8.95
85	1	1	6	0.4	40	16	0.4	40	36	31.38	7.39	4.56
85	1	1	7	0.4	60	24	0.35	60	24	51.53	6.22	9.05
85	1	1	8	0.4	80	32	0.4	80	32	8.67	7.66	5.56
85	1	1	9	0.6	20	12	0.6	20	12	8.72	16.38	40.69
85	1	1	10	0.6	40	24	0.6	40	24	16.69	20.74	8.81
85	1	1	11	0.6	60	36	0.6	60	36	4.75	9.63	21.66
85	1	1	12	0.6	80	48	0.6	80	48	8.31	6.37	7.79
85	1	1	13	0.8	20	16	0.8	20	16	21.53	6.66	13.48
85	1	1	14	0.8	40	32	0.4	40	32	6.31	10.91	7.29
85	1	1	15	0.8	60	48	0.8	60	48	7.48	11.38	6.87
85	1	1	16	0.8	80	64	0.8	80	32	9.62	7.58	5.58
85	1	2	1	0.2	20	4	0.2	20	4	5.89	5.04	5.41
85	1	2	2	0.2	40	8	0.2	40	8	5.78	8.32	11.02
85	1	2	3	0.2	60	12	0.2	60	12	7.73	5.86	5.48
85	1	2	4	0.2	80	16	0.2	80	16	9.81	7.91	7.33
85	1	2	5	0.4	20	8	0.4	20	8	4.95	6.26	5.12
85	1	2	6	0.4	40	16	0.4	40	16	12.9	14.93	8.06
85	1	2	7	0.4	60	24	0.4	60	24	7.98	6.47	6.89
85	1	2	8	0.4	80	32	0.4	80	32	7.03	5.4	7.19
85	1	2	9	0.6	20	12	0.6	20	12	6.42	13.78	6.94
85	1	2	10	0.6	40	24	0.6	40	24	5.9	7.32	5.63
85	1	2	11	0.6	60	36	0.6	60	36	5.46	8.92	6.26
85	1	2	12	0.6	80	48	0.6	80	24	7.69	4.74	11.77
85	1	2	13	0.8	20	16	0.8	20	16	11.4	6.69	5.33
85	1	2	14	0.8	40	32	0.8	40	32	8.3	5.73	8.67
85	1	2	15	0.8	60	48	0.8	60	48	6.44	5.49	8.63
85	1	2	16	0.8	80	64	0.8	80	64	5.87	6.71	7.78
2	2	1	1	0.2	20	4	0.2	20	4	9.45	15.67	7.87
2	2	1	2	0.2	40	8	0.2	20	8	9.49	9.23	28.44
2	2	1	3	0.2	60	12	0.2	60	12	9.26	18.99	19.11
2	2	1	4	0.2	80	16	0.1	80	0.16	30.43	12.99	108.57
2	2	1	5	0.4	20	8	0.4	20	8	13.54	17.86	45.04
2	2	1	6	0.4	40	16	0.4	40	16	12.91	21.46	20.21
2	2	1	7	0.4	60	24	0.4	60	24	10.01	54.77	11.37
2	2	1	8	0.4	80	32	0.4	80	32	24.84	16.57	20.44
2	2	1	9	0.6	20	12	0.6	20	12	19.12	13.26	14.32
2	2	1	10	0.6	40	24	0.6	40	24	13.82	44.49	30.15
2	2	1	11	0.6	60	36	0.6	60	36	84.85	33.23	18.33
2	2	1	12	0.6	80	48	0.6	80	48	39.27	48.16	40.29
2	2	1	13	0.8	20	16	0.8	20	16	13.95	16.12	29.82
2	2	1	14	0.8	40	32	0.8	40	32	48.59	20.48	32.89
2	2	1	15	0.8	60	48	0.8	60	48	11.84	32.12	64.56
2	2	1	16	0.8	80	64	0.8	80	64	15.92	10.19	10.7
2	2	2	1	0.2	20	4	0.2	20	4	6.62	8.31	11.18
2	2	2	2	0.2	40	8	0.2	20	8	15.75	12.28	11.47
2	2	2	3	0.2	60	12	0.2	60	12	11.7	16.03	9.8
2	2	2	4	0.2	80	16	0.2	80	16	7.49	18.16	14.6
2	2	2	5	0.4	20	8	0.4	20	8	8.97	8.9	10.32
2	2	2	6	0.4	40	16	0.4	40	16	23.97	14.74	13.73
2	2	2	7	0.4	60	24	0.4	60	24	12.6	26.17	10.8
2	2	2	8	0.4	80	32	0.4	80	32	10.59	20.84	9.4
2	2	2	9	0.6	20	12	0.6	20	12	9.72	7.74	10
2	2	2	10	0.6	40	24	0.6	40	24	19.52	22.04	11.91
2	2	2	11	0.6	60	36	0.6	60	36	12.99	19.83	15.27
2	2	2	12	0.6	80	48	0.6	80	48	18.73	17.16	18.31
2	2	2	13	0.8	20	16	0.8	20	16	8.68	8.63	8.31
2	2	2	14	0.8	40	32	0.8	40	32	11.85	17.59	22.75
2	2	2	15	0.8	60	48	0.8	60	48	10.63	25.03	12.04
2	2	2	16	0.8	80	64	0.8	80	64	8.62	10.94	7.76
8	2	1	1	0.2	20	4	0.2	20	4	45.7	14.93	8.11
8	2	1	2	0.2	40	8	0.2	20	8	20.77	19.3	16.75
8	2	1	3	0.2	60	12	0.2	60	12	23.99	45.92	13.92
8	2	1	4	0.2	80	16	0.2	80	16	14.42	18.25	37.69
8	2	1	5	0.4	20	8	0.4	20	8	18.12	10.36	12.52
8	2	1	6	0.4	40	16	0.4	40	16	26.89	19.4	35.77
8	2	1	7	0.4	60	24	0.4	60	24	42.4	27.95	17.44
8	2	1	8	0.4	80	32	0.4	80	32	11.23	27.83	15.26
8	2	1	9	0.6	20	12	60	20	12	8.18	11.82	16.43
8	2	1	10	0.6	40	24	0.6	40	24	30.89	10.96	25
8	2	1	11	0.6	60	36	0.6	60	36	25.44	11.89	10.28
8	2	1	12	0.6	80	48	0.6	80	48	8.71	30.94	10.76
8	2	1	13	0.8	20	16	0.8	20	16	35.4	23.21	75.57
8	2	1	14	0.8	40	32	0.8	40	32	13.13	9.53	9.49
8	2	1	15	0.8	60	48	0.8	60	48	12.61	6.99	12.83
8	2	1	16	0.8	80	64	0.8	80	64	31.72	10.91	7.37
8	2	2	1	0.2	20	4	0.2	2	4	10.5	10.44	10.93
8	2	2	2	0.2	40	8	0.2	20	8	20.95	11.61	13.14
8	2	2	3	0.2	60	12	0.2	60	12	15.13	19.26	17.35
8	2	2	4	0.2	80	16	0.2	80	16	17.15	10.04	19.97
8	2	2	5	0.4	20	8	0.4	20	8	8.08	12.21	15.31
8	2	2	6	0.4	40	16	0.4	40	16	13.68	18.49	12.74
8	2	2	7	0.4	60	24	0.4	60	24	10.45	7.95	9.3
8	2	2	8	0.4	80	32	0.4	80	32	12.55	10.84	11.52
8	2	2	9	0.6	20	12	0.6	20	12	7.99	14.92	42.13
8	2	2	10	0.6	40	24	0.6	40	24	35.11	19.8	24.82
8	2	2	11	0.6	60	36	0.6	60	36	9.69	7.84	7.6
8	2	2	12	0.6	80	48	0.6	80	48	11.42	16.65	12.16
8	2	2	13	0.8	20	16	0.8	20	16	12.9	9.74	8.61
8	2	2	14	0.8	40	32	0.8	40	32	18.68	17.76	22.1
8	2	2	15	0.8	60	48	0.8	60	48	8.82	7.66	11
8	2	2	16	0.8	80	64	0.8	80	64	6.45	6.25	12.45
14	2	1	1	0.2	20	4	0.2	20	4	16.95	29.45	13.38
14	2	1	2	0.2	40	8	0.2	80	12	36.94	29.33	43.93
14	2	1	3	0.2	60	12	0.2	60	20	11.73	24.47	8.19
14	2	1	4	0.2	80	16	0.3	80	30	40.41	27.39	8.81
14	2	1	5	0.4	20	8	0.09	20	8	39.05	11.28	17.97
14	2	1	6	0.4	40	16	0.4	40	16	51.74	15.33	10.09
14	2	1	7	0.4	60	24	0.4	60	25	18.38	19.43	19.87
14	2	1	8	0.4	80	32	0.7	90	35	13.82	9.23	11.09
14	2	1	9	0.6	20	12	0.6	20	12	15.03	37.94	10.75
14	2	1	10	0.6	40	24	0.7	40	24	26.2	19.11	16.61
14	2	1	11	0.6	60	36	0.6	60	35	21.53	25.23	12.51
14	2	1	12	0.6	80	48	0.6	80	50	38.85	36.26	35.24
14	2	1	13	0.8	20	16	8	20	16	13.67	13.02	12.84
14	2	1	14	0.8	40	32	0.9	40	30	29.77	12.64	38.6
14	2	1	15	0.8	60	48	0.9	60	40	42.83	20.54	17.51
14	2	1	16	0.8	80	64	0.8	70	70	11.99	43.23	25.06
14	2	2	1	0.2	20	4	0.2	20	8	23.69	11.94	15.84
14	2	2	2	0.2	40	8	0.2	20	12	8.23	25.34	15.08
14	2	2	3	0.2	60	12	0.2	60	16	9.5	14.95	12.89
14	2	2	4	0.2	80	16	0.2	80	16	19.52	17.42	20.33
14	2	2	5	0.4	20	8	0.4	20	8	21.19	20.23	12.4
14	2	2	6	0.4	40	16	0.4	40	16	14.56	17.62	12.23
14	2	2	7	0.4	60	24	0.4	60	24	15.99	28.91	42.4
14	2	2	8	0.4	80	32	0.4	80	32	42.14	22.88	17.24
14	2	2	9	0.6	20	12	0.6	20	16	17.89	24.53	13.68
14	2	2	10	0.6	40	24	0.6	40	24	18.25	54.29	18.71
14	2	2	11	0.6	60	36	0.6	60	35	9.73	12.58	25.9
14	2	2	12	0.6	80	48	0.6	80	48	10.03	11.46	11.41
14	2	2	13	0.8	20	16	60	20	16	13.01	24.08	20.62
14	2	2	14	0.8	40	32	0.6	40	32	18.81	11.97	13.01
14	2	2	15	0.8	60	48	0.8	80	48	10.37	15.92	15.04
14	2	2	16	0.8	80	64	0.8	80	64	20.93	20.82	13.09
20	2	1	1	0.2	20	4	0.2	2	4	17.39	14.41	14.92
20	2	1	2	0.2	40	8	5	20	0.2	15.62	11.12	11.47
20	2	1	3	0.2	60	12	0.2	60	12	13.59	8.92	14.64
20	2	1	4	0.2	80	16	0.2	80	16	6.93	15.35	10.72
20	2	1	5	0.4	20	8	0.4	20	8	22.55	8.6	10.15
20	2	1	6	0.4	40	16	0.4	40	16	7.55	13.64	8.81
20	2	1	7	0.4	60	24	0.4	6	24	18	11.54	35.16
20	2	1	8	0.4	80	32	0.4	80	32	11.87	16.88	16.05
20	2	1	9	0.6	20	12	0.6	20	12	13.72	9.01	19.72
20	2	1	10	0.6	40	24	0.6	40	24	17.49	20.04	11.49
20	2	1	11	0.6	60	36	0.6	6	0.1	17.07	6.55	13.62
20	2	1	12	0.6	80	48	0.6	8	4.8	20.91	17.69	25.53
20	2	1	13	0.8	20	16	0.8	20	16	12.52	10.04	38.64
20	2	1	14	0.8	40	32	0.8	40	32	20.19	15.47	23.98
20	2	1	15	0.8	60	48	0.6	60	4.8	7.46	13.07	47.69
20	2	1	16	0.8	80	64	0.8	80	64	20.41	14.74	12.22
20	2	2	1	0.2	20	4	0.2	20	4	11.34	8.06	30.66
20	2	2	2	0.2	40	8	0.2	20	8	15.82	11.11	12.58
20	2	2	3	0.2	60	12	0.2	60	12	6.34	6.58	15.87
20	2	2	4	0.2	80	16	0.2	80	16	7.01	9.52	7.09
20	2	2	5	0.4	20	8	0.4	20	8	10.64	10.13	13.81
20	2	2	6	0.4	40	16	0.4	40	10	6.39	11.21	7.45
20	2	2	7	0.4	60	24	0.4	60	48	11.1	12.26	8.31
20	2	2	8	0.4	80	32	0.4	60	32	23.38	6.75	7.6
20	2	2	9	0.6	20	12	0.6	20	12	9.17	8.34	7.79
20	2	2	10	0.6	40	24	0.6	40	24	13.9	14.81	8.72
20	2	2	11	0.6	60	36	0.6	60	36	8.93	7.74	7.53
20	2	2	12	0.6	80	48	0.6	80	48	11.35	10.1	9.94
20	2	2	13	0.8	20	16	0.8	20	16	8.84	10.67	12.51
20	2	2	14	0.8	40	32	0.8	40	48	14.78	9.82	10.3
20	2	2	15	0.8	60	48	0.8	60	48	9.73	5.13	11.01
20	2	2	16	0.8	80	64	0.8	80	64	7.91	8.99	10.15
26	2	1	1	0.2	20	4	0.2	80	4	5.45	4.64	9.03
26	2	1	2	0.2	40	8	0.2	80	8	6.28	5.36	14.35
26	2	1	3	0.2	60	12	0.2	60	12	6.56	5.32	7.25
26	2	1	4	0.2	80	16	0.2	80	16	5.3	3.8	5.61
26	2	1	5	0.4	20	8	0.4	20	8	8.45	8.52	8.27
26	2	1	6	0.4	40	16	0.4	40	16	4.9	5.12	6.76
26	2	1	7	0.4	60	24	0.6	60	24	6.17	5.18	6.61
26	2	1	8	0.4	80	32	0.4	80	32	3.7	3.58	17.33
26	2	1	9	0.6	20	12	0.6	20	12	7.04	13.11	8.32
26	2	1	10	0.6	40	24	0.6	40	24	3.98	15.27	13.58
26	2	1	11	0.6	60	36	0.6	60	36	7.18	6.07	7.99
26	2	1	12	0.6	80	48	0.6	80	48	7.86	10.01	15.51
26	2	1	13	0.8	20	16	0.8	20	16	5.77	4.76	6.79
26	2	1	14	0.8	40	32	0.8	40	32	4.7	6.53	8.64
26	2	1	15	0.8	60	48	0.8	60	48	7.12	11	6.9
26	2	1	16	0.8	80	64	0.8	80	64	7.7	6.12	4.9
26	2	2	1	0.2	20	4	0.2	20	4	10.85	9.96	4.35
26	2	2	2	0.2	40	8	0.2	20	8	6.72	4.97	5.96
26	2	2	3	0.2	60	12	0.2	60	12	7.77	6.78	6.6
26	2	2	4	0.2	80	16	0.2	80	16	5.8	4.64	6.28
26	2	2	5	0.4	20	8	0.4	20	8	4.7	5	7.57
26	2	2	6	0.4	40	16	0.4	40	16	4.1	4.89	7.62
26	2	2	7	0.4	60	24	0.4	60	24	4.4	4.76	4.58
26	2	2	8	0.4	80	32	0.4	80	32	5.12	6.71	5.56
26	2	2	9	0.6	20	12	0.6	20	12	5.71	5.12	4.01
26	2	2	10	0.6	40	24	0.6	40	24	8.66	5.52	5.07
26	2	2	11	0.6	60	36	0.6	60	36	5.8	5.23	4.67
26	2	2	12	0.6	80	48	0.6	80	48	5.12	6.51	3.94
26	2	2	13	0.8	20	16	0.8	20	16	7.27	4.22	5.43
26	2	2	14	0.8	40	32	0.8	40	32	5.06	4.19	7.82
26	2	2	15	0.8	60	48	0.8	60	48	4.98	6.11	7.36
26	2	2	16	0.8	80	64	0.8	80	64	5.31	3.59	4.18
32	2	1	1	0.2	20	4	2	0.5	10	2.73	8.46	5.64
32	2	1	2	0.2	40	8	0.2	0.5	2	15.93	4.03	5.17
32	2	1	3	0.2	60	12	5	6	3	3.72	4.59	4.21
32	2	1	4	0.2	80	16	4	8	5	4.42	6.72	2.59
32	2	1	5	0.4	20	8	4	5	5	3.63	3.24	3.52
32	2	1	6	0.4	40	16	2.8	56	10	9.12	5.3	2.71
32	2	1	7	0.4	60	24	5	7	0.75	6.16	3.87	7.97
32	2	1	8	0.4	80	32	0.35	8.5	5	7.13	6.75	3.2
32	2	1	9	0.6	20	12	6	5	1.67	4.86	4.66	7.11
32	2	1	10	0.6	40	24	0.67	6	1.5	19.31	3.22	4.94
32	2	1	11	0.6	60	36	6	6	10	5.22	2.19	3.73
32	2	1	12	0.6	80	48	4.2	8	12	18.53	5.62	5.13
32	2	1	13	0.8	20	16	0.8	2	4	9.93	5.3	3.88
32	2	1	14	0.8	40	32	8	4	45	6.34	2.99	3.73
32	2	1	15	0.8	60	48	45	6	0.8	4.67	7.44	7.22
32	2	1	16	0.8	80	64	12	8	10	3.92	4.59	10.42
32	2	2	1	0.2	20	4	5	5	10	3.45	3.13	4.07
32	2	2	2	0.2	40	8	5	5	8	2.97	2.91	21.03
32	2	2	3	0.2	60	12	5	6	12	2.85	6.12	14.84
32	2	2	4	0.2	80	16	2	8	12	6.93	3.42	17.31
32	2	2	5	0.4	20	8	4	80	5	16.81	8.81	6
32	2	2	6	0.4	40	16	4	4	10	7.24	4.06	2.53
32	2	2	7	0.4	60	24	4	6	12	14.08	6.32	5.7
32	2	2	8	0.4	80	32	2.8	8	12	10.31	9.15	3.13
32	2	2	9	0.6	20	12	5	20	12	2.79	10.06	12.48
32	2	2	10	0.6	40	24	6	4	8	6.29	3.77	14.16
32	2	2	11	0.6	60	36	6	60	10	3.45	4.12	3.7
32	2	2	12	0.6	80	48	6	80	4.8	5.18	6.74	5.51
32	2	2	13	0.8	20	16	8	2	16	7.74	8.72	8.79
32	2	2	14	0.8	40	32	0.78	38	5	5.81	3.97	3.28
32	2	2	15	0.8	60	48	0.67	6	48	5.32	3.45	14.32
32	2	2	16	0.8	80	64	8	8	10	4.26	9.06	4.93
38	2	1	1	0.2	20	4	0.2	20	4	19.59	16.27	21.75
38	2	1	2	0.2	40	8	0.2	8	6	16.27	16.24	28.74
38	2	1	3	0.2	60	12	0.3	60	12	12.76	9.73	8.11
38	2	1	4	0.2	80	16	0.2	60	16	19.62	7.31	8.94
38	2	1	5	0.4	20	8	0.2	14	8	31.14	11.39	11.12
38	2	1	6	0.4	40	16	0.4	35	18	29.86	16.84	13.49
38	2	1	7	0.4	60	24	0.3	50	24	28.35	16.22	20.99
38	2	1	8	0.4	80	32	0.4	56	36	22.85	14.01	10.5
38	2	1	9	0.6	20	12	0.6	25	12	7.07	12.72	23.82
38	2	1	10	0.6	40	24	0.6	40	24	20.85	15.74	9.85
38	2	1	11	0.6	60	36	0.3	60	35	12.52	15.59	22.34
38	2	1	12	0.6	80	48	0.6	90	46	11.13	10.02	10.09
38	2	1	13	0.8	20	16	0.8	40	16	21.73	18.9	18.48
38	2	1	14	0.8	40	32	0.8	40	36	17.33	17.88	14.29
38	2	1	15	0.8	60	48	0.7	52	50	27.12	12.19	16.78
38	2	1	16	0.8	80	64	0.8	70	75	15.06	11.53	25.35
38	2	2	1	0.2	20	4	0.2	20	4	19.12	13.11	14.08
38	2	2	2	0.2	40	8	0.2	20	8	24.68	16.54	13.85
38	2	2	3	0.2	60	12	0.6	60	12	15.92	30.52	31.94
38	2	2	4	0.2	80	16	0.3	64	16	20.59	24.94	20.47
38	2	2	5	0.4	20	8	0.4	20	8	13.29	19.93	13.46
38	2	2	6	0.4	40	16	0.2	80	16	8.14	8.39	10.86
38	2	2	7	0.4	60	24	0.4	50	25	9.66	21.96	6.71
38	2	2	8	0.4	80	32	0.4	60	36	10.98	65.34	16.03
38	2	2	9	0.6	20	12	0.6	40	12	8.53	15.37	8.56
38	2	2	10	0.6	40	24	0.4	50	24	12.55	9.41	17.07
38	2	2	11	0.6	60	36	0.4	60	36	8.72	14.18	31.89
38	2	2	12	0.6	80	48	0	100	12	9.19	28.31	24.5
38	2	2	13	0.8	20	16	0.8	40	18	34.78	19.76	11.8
38	2	2	14	0.8	40	32	0.8	68	32	8.67	15.19	23.11
38	2	2	15	0.8	60	48	0.4	60	56	11.44	44.04	9.86
38	2	2	16	0.8	80	64	0.6	80	70	7.5	18.75	17.71
44	2	1	1	0.2	20	4	0.2	20	4	51.29	18.07	12.84
44	2	1	2	0.2	40	8	0.2	20	8	16.07	8.71	20.24
44	2	1	3	0.2	60	12	0.2	60	12	14.13	9.79	25.52
44	2	1	4	0.2	80	16	0.2	80	16	34.76	40.28	7.35
44	2	1	5	0.4	20	8	0.4	20	8	27.89	15.4	13.15
44	2	1	6	0.4	40	16	0.4	40	16	68.98	29.95	12.57
44	2	1	7	0.4	60	24	0.4	60	24	50.52	20.51	11.04
44	2	1	8	0.4	80	32	0.4	80	32	14.11	24.66	14.99
44	2	1	9	0.6	20	12	0.6	20	12	33.7	27.97	10.81
44	2	1	10	0.6	40	24	0.6	40	24	14.14	17.67	19.18
44	2	1	11	0.6	60	36	0.6	60	36	13.53	12.36	8.92
44	2	1	12	0.6	80	48	0.6	80	48	8.38	9.41	18
44	2	1	13	0.8	20	16	0.8	20	16	28.44	68.48	22.93
44	2	1	14	0.8	40	32	0.8	40	32	7.08	13.56	7.56
44	2	1	15	0.8	60	48	0.8	60	48	16.23	19.22	8.57
44	2	1	16	0.8	80	64	0.8	80	64	10.18	6.44	12.94
44	2	2	1	0.2	20	4	0.2	20	4	25.55	9.37	7.85
44	2	2	2	0.2	40	8	0.2	20	8	10.77	8.27	12.22
44	2	2	3	0.2	60	12	0.2	60	12	4.98	4.34	39.07
44	2	2	4	0.2	80	16	0.2	80	16	20.29	15.45	10.85
44	2	2	5	0.4	20	8	0.4	20	8	9.2	5.95	22.48
44	2	2	6	0.4	40	16	0.4	40	16	8.48	9.04	14.27
44	2	2	7	0.4	60	24	0.4	60	24	10.37	19.35	9.52
44	2	2	8	0.4	80	32	0.4	80	32	12	11.11	9.39
44	2	2	9	0.6	20	12	0.6	20	12	16.67	9.93	6.91
44	2	2	10	0.6	40	24	0.6	40	24	23.72	10.03	8.52
44	2	2	11	0.6	60	36	0.6	60	36	6.43	4.82	9.47
44	2	2	12	0.6	80	48	0.6	80	48	13.91	17.26	17.28
44	2	2	13	0.8	20	16	0.8	20	16	8.05	9.35	12.88
44	2	2	14	0.8	40	32	0.8	40	36	11.53	16.96	11.74
44	2	2	15	0.8	60	48	0.8	60	48	8.38	24.13	13.72
44	2	2	16	0.8	80	64	0.8	80	64	7.99	6.84	9.52
50	2	1	1	0.2	20	4	0.2	8	4	15.52	18.59	25.06
50	2	1	2	0.2	40	8	0.2	8	18	11.08	10.52	28.1
50	2	1	3	0.2	60	12	0.2	60	14	12.14	11.6	61.52
50	2	1	4	0.2	80	16	0.4	80	18	10.9	19.48	17.79
50	2	1	5	0.4	20	8	0.4	20	8	16.2	17.32	19.51
50	2	1	6	0.4	40	16	0.8	8	16	12.17	13.22	16.99
50	2	1	7	0.4	60	24	0.2	6	36	17.77	13.33	9.45
50	2	1	8	0.4	80	32	0.4	10	32	44.83	25.46	18.93
50	2	1	9	0.6	20	12	0.6	2	12	15.63	13.74	14.43
50	2	1	10	0.6	40	24	0.6	4	28	16.25	19.98	35.24
50	2	1	11	0.6	60	36	0.6	60	24	29.24	15.21	24.54
50	2	1	12	0.6	80	48	0.6	80	58	12.26	16.08	21.87
50	2	1	13	0.8	20	16	0.8	40	18	8.11	17.71	23.2
50	2	1	14	0.8	40	32	0.8	30	36	18.75	93.45	18.52
50	2	1	15	0.8	60	48	0.25	40	36	17.59	19.19	7.76
50	2	1	16	0.8	80	64	0.4	8	72	11.81	19.63	17.22
50	2	2	1	0.2	20	4	0.5	20	4	25.63	9.71	21.23
50	2	2	2	0.2	40	8	0.2	20	8	30.22	10.64	54.39
50	2	2	3	0.2	60	12	0.2	60	12	11.42	12.37	17.78
50	2	2	4	0.2	80	16	0.2	80	16	13.91	13.49	34.81
50	2	2	5	0.4	20	8	0.4	20	8	13.52	33.08	30.46
50	2	2	6	0.4	40	16	0.4	40	16	13	18.18	28.09
50	2	2	7	0.4	60	24	0.2	60	24	12.91	16.7	28.19
50	2	2	8	0.4	80	32	0.4	80	32	21.94	35.82	37.35
50	2	2	9	0.6	20	12	0.6	20	12	10.17	11.77	16.5
50	2	2	10	0.6	40	24	0.6	60	24	80.48	38.01	27.59
50	2	2	11	0.6	60	36	0.6	0.6	32	34.68	50.25	25.03
50	2	2	12	0.6	80	48	0.4	60	48	15.55	33.07	36.26
50	2	2	13	0.8	20	16	0.6	20	16	10.7	16.09	26.26
50	2	2	14	0.8	40	32	0.8	40	36	12.92	26.61	35.01
50	2	2	15	0.8	60	48	0.8	60	48	79.45	18.16	32.48
50	2	2	16	0.8	80	64	0.8	60	64	25.64	20.59	39.16
56	2	1	1	0.2	20	4	0.2	20	4	7.57	9.46	10.58
56	2	1	2	0.2	40	8	0.2	20	8	16.68	6.91	9.01
56	2	1	3	0.2	60	12	0.2	60	12	9.68	6.05	9.93
56	2	1	4	0.2	80	16	0.2	80	1.6	9.05	9.95	6.05
56	2	1	5	0.4	20	8	0.4	20	8	15.06	23.05	12.1
56	2	1	6	0.4	40	16	0.4	40	16	6.91	13.72	12.25
56	2	1	7	0.4	60	24	0.4	60	24	11.99	7.76	7.92
56	2	1	8	0.4	80	32	0.4	80	32	10.95	8.83	12.55
56	2	1	9	0.6	20	12	0.6	20	12	5.7	9.37	7.79
56	2	1	10	0.6	40	24	0.6	40	24	6.03	12.67	9.94
56	2	1	11	0.6	60	36	0.6	60	36	6.73	5.96	5.24
56	2	1	12	0.6	80	48	0.6	80	48	7.88	5.6	5.84
56	2	1	13	0.8	20	16	0.8	20	16	6.39	8.68	5.86
56	2	1	14	0.8	40	32	0.8	40	32	5.82	12.55	6.84
56	2	1	15	0.8	60	48	0.8	60	48	8.33	7.52	7.6
56	2	1	16	0.8	80	64	0.8	80	72	6.2	5.12	20.24
56	2	2	1	0.2	20	4	0.2	20	4	19.08	17.88	10.81
56	2	2	2	0.2	40	8	0.2	20	8	12.38	8.6	15.1
56	2	2	3	0.2	60	12	0.2	60	12	9.44	10.98	6.87
56	2	2	4	0.2	80	16	0.2	80	16	18.7	13.92	21.99
56	2	2	5	0.4	20	8	0.4	20	8	8.58	10.74	25.89
56	2	2	6	0.4	40	16	0.4	40	16	10.52	18.86	8.94
56	2	2	7	0.4	60	24	0.4	60	24	29.46	7.51	17.34
56	2	2	8	0.4	80	32	0.4	80	32	16.74	9.94	12.83
56	2	2	9	0.6	20	12	0.6	20	12	11.73	12.11	11.72
56	2	2	10	0.6	40	24	0.6	40	24	8.57	14.7	8.35
56	2	2	11	0.6	60	36	0.6	60	36	11.36	6.56	9.04
56	2	2	12	0.6	80	48	0.6	80	48	6.92	7.96	5.64
56	2	2	13	0.8	20	16	0.8	20	16	9.99	9.79	11.32
56	2	2	14	0.8	40	32	0.8	40	32	12.39	7.06	29.41
56	2	2	15	0.8	60	48	0.8	60	48	33.11	8.67	9.07
56	2	2	16	0.8	80	64	0.8	80	64	7.84	32.99	30.4
62	2	1	1	0.2	20	4	0.2	20	4	21.07	13.32	18.09
62	2	1	2	0.2	40	8	0.4	8	10	30.95	15.94	32.33
62	2	1	3	0.2	60	12	0.3	60	12	11.66	15.17	9.2
62	2	1	4	0.2	80	16	0.2	80	16	14.39	22.96	10.07
62	2	1	5	0.4	20	8	0.4	20	8	18.64	8.92	12.9
62	2	1	6	0.4	40	16	0.4	40	16	14.21	25.23	17.06
62	2	1	7	0.4	60	24	0.3	60	25	14.36	22.32	14.37
62	2	1	8	0.4	80	32	0.4	70	30	11.15	17.79	33.94
62	2	1	9	0.6	20	12	0.6	60	12	31.03	10.97	16.62
62	2	1	10	0.6	40	24	0.6	40	26	19.81	14.94	23.72
62	2	1	11	0.6	60	36	0.6	60	35	12.77	10.29	22.3
62	2	1	12	0.6	80	48	0.6	90	48	23.61	17.11	15.87
62	2	1	13	0.8	20	16	0.8	20	16	11.83	11.52	14.96
62	2	1	14	0.8	40	32	0.8	0.4	32	13.63	20.81	16.51
62	2	1	15	0.8	60	48	0.8	70	48	12.07	24.79	30.05
62	2	1	16	0.8	80	64	0.8	80	60	12.2	15.48	28.79
62	2	2	1	0.2	20	4	0.2	20	4	10.55	24.05	7.97
62	2	2	2	0.2	40	8	0.2	20	8	12.29	9.04	19.92
62	2	2	3	0.2	60	12	0.2	60	12	20.76	11.12	9.03
62	2	2	4	0.2	80	16	0.2	80	12	7.02	11.51	17.05
62	2	2	5	0.4	20	8	0.4	40	8	12.98	17.76	15.81
62	2	2	6	0.4	40	16	0.4	40	16	24.62	11.03	11.73
62	2	2	7	0.4	60	24	0.4	60	26	15.48	15.99	18.93
62	2	2	8	0.4	80	32	0.4	80	16	17.51	13.7	22.75
62	2	2	9	0.6	20	12	0.6	20	12	23.33	24.54	7.57
62	2	2	10	0.6	40	24	0.6	40	24	12.47	16.5	6.55
62	2	2	11	0.6	60	36	0.6	60	36	8.04	5.87	38.86
62	2	2	12	0.6	80	48	0.6	80	48	9.36	23.39	18.29
62	2	2	13	0.8	20	16	0.8	20	16	6.17	13.13	10.45
62	2	2	14	0.8	40	32	0.8	40	32	14.1	8.27	8.17
62	2	2	15	0.8	60	48	0.8	60	48	17.38	15.43	19.19
62	2	2	16	0.8	80	64	0.8	80	16	13.04	8.88	14.73
68	2	1	1	0.2	20	4	0.5	20	4	23.04	11.71	16.54
68	2	1	2	0.2	40	8	0.2	20	8	9.24	14.7	13.59
68	2	1	3	0.2	60	12	0.2	60	12	10.21	10	29.67
68	2	1	4	0.2	80	16	0.2	80	16	20.02	13.04	10.23
68	2	1	5	0.4	20	8	0.4	32	8	12.05	22.42	12.49
68	2	1	6	0.4	40	16	0.4	40	16	12.95	10.76	12.35
68	2	1	7	0.4	60	24	0.4	60	24	9.76	12.56	18.46
68	2	1	8	0.4	80	32	0.4	80	32	8.87	10.98	7.94
68	2	1	9	0.6	20	12	0.6	20	12	9.39	9.32	13.83
68	2	1	10	0.6	40	24	0.6	40	24	6.71	12.99	9.22
68	2	1	11	0.6	60	36	0.6	60	36	14.48	6.71	9.17
68	2	1	12	0.6	80	48	0.6	80	48	8.79	10.58	25.01
68	2	1	13	0.8	20	16	0.8	20	16	17.53	13.98	11.04
68	2	1	14	0.8	40	32	0.8	40	24	7.29	7.5	11.82
68	2	1	15	0.8	60	48	0.8	60	48	10.48	10.26	11.9
68	2	1	16	0.8	80	64	0.8	80	64	22.02	6.84	15.82
68	2	2	1	0.2	20	4	0.2	20	4	8.52	6.43	8.85
68	2	2	2	0.2	40	8	0.2	20	8	10.02	6.65	11.61
68	2	2	3	0.2	60	12	0.2	60	12	11.15	12.54	16.62
68	2	2	4	0.2	80	16	0.2	80	16	8.41	7.95	4.91
68	2	2	5	0.4	20	8	0.4	20	8	13.12	12.65	7.12
68	2	2	6	0.4	40	16	0.4	40	16	7.33	14.93	8.42
68	2	2	7	0.4	60	24	0.4	60	24	6.93	9.04	8.72
68	2	2	8	0.4	80	32	0.4	80	32	10.47	6.95	7.07
68	2	2	9	0.6	20	12	0.6	20	12	7.77	7.33	9.59
68	2	2	10	0.6	40	24	0.6	40	24	7.63	11.95	14.94
68	2	2	11	0.6	60	36	0.6	60	36	6.06	6.11	6.48
68	2	2	12	0.6	80	48	0.6	80	48	7.31	17.66	6.86
68	2	2	13	0.8	20	16	0.8	20	16	8.69	6.05	14
68	2	2	14	0.8	40	32	0.8	40	32	9.72	9.61	10.34
68	2	2	15	0.8	60	48	0.8	60	48	5.67	8.7	6.06
68	2	2	16	0.8	80	64	0.8	80	64	13.97	13.9	13.39
74	2	1	1	0.2	20	4	0.5	5	4	8.78	11.25	11.18
74	2	1	2	0.2	40	8	0.5	5	8	5.36	11.43	16.46
74	2	1	3	0.2	60	12	0.2	6	12	10.38	10.6	6.55
74	2	1	4	0.2	80	16	0.2	8	16	10.39	11.95	8.04
74	2	1	5	0.4	20	8	0.25	20	8	24.05	8.4	18.58
74	2	1	6	0.4	40	16	0.4	40	16	15.58	10.75	9.06
74	2	1	7	0.4	60	24	0.4	60	24	10.35	37.04	11.95
74	2	1	8	0.4	80	32	0.4	80	32	15.74	22.18	8.82
74	2	1	9	0.6	20	12	0.25	20	24	23.09	16.11	19.98
74	2	1	10	0.6	40	24	0.6	40	24	12	16.75	8.8
74	2	1	11	0.6	60	36	0.6	60	36	13.32	13.62	10.39
74	2	1	12	0.6	80	48	0.6	80	48	10.71	14.61	9.05
74	2	1	13	0.8	20	16	0.8	20	16	13.1	10.65	6.52
74	2	1	14	0.8	40	32	0.8	40	50	14.46	9.52	7.84
74	2	1	15	0.8	60	48	0.8	60	48	7.4	12.48	18.05
74	2	1	16	0.8	80	64	0.8	80	64	8.93	12.41	18.19
74	2	2	1	0.2	20	4	0.5	20	4	9.47	16.67	20.07
74	2	2	2	0.2	40	8	0.5	20	8	13.99	9.58	7.99
74	2	2	3	0.2	60	12	0.2	6	12	12.25	7.72	3.92
74	2	2	4	0.2	80	16	0.2	80	16	5.74	6.93	7.87
74	2	2	5	0.4	20	8	0.4	20	8	22.01	11.93	18.67
74	2	2	6	0.4	40	16	0.4	40	16	8.17	10.7	5.19
74	2	2	7	0.4	60	24	0.4	60	24	5.64	5.09	6.01
74	2	2	8	0.4	80	32	0.4	80	48	5.22	7.53	9.46
74	2	2	9	0.6	20	12	0.6	20	12	16.35	8.09	9.47
74	2	2	10	0.6	40	24	0.6	40	24	5.25	11.92	3.76
74	2	2	11	0.6	60	36	0.6	60	36	4.93	7.54	3.79
74	2	2	12	0.6	80	48	0.6	80	48	24.71	22.56	19.51
74	2	2	13	0.8	20	16	0.8	20	16	6.7	14.99	6.6
74	2	2	14	0.8	40	32	0.8	40	32	6.93	7.94	13.47
74	2	2	15	0.8	60	48	0.8	60	48	20.38	6.55	8.56
74	2	2	16	0.8	80	64	0.8	80	64	8.4	8.41	4.72
80	2	1	1	0.2	20	4	0.2	20	4	16.35	5.89	14
80	2	1	2	0.2	40	8	0.2	20	200	17.84	11.92	38.81
80	2	1	3	0.2	60	12	0.2	60	12	24.94	25.96	15.05
80	2	1	4	0.2	80	16	0.2	80	16	19.29	8.92	34.16
80	2	1	5	0.4	20	8	0.4	20	8	12.98	16.77	13.34
80	2	1	6	0.4	40	16	0.4	40	16	6.44	10.95	14.26
80	2	1	7	0.4	60	24	0.4	60	24	8.38	7.98	28.05
80	2	1	8	0.4	80	32	0.4	80	32	21.79	5.76	22.3
80	2	1	9	0.6	20	12	0.6	20	12	12.37	9.64	12.6
80	2	1	10	0.6	40	24	0.6	40	24	55.72	6.6	15.28
80	2	1	11	0.6	60	36	0.6	60	100	9.08	19.84	16.4
80	2	1	12	0.6	80	48	0.6	80	48	15.15	13.33	10.9
80	2	1	13	0.8	20	16	0.8	80	16	14.07	12.92	10.97
80	2	1	14	0.8	40	32	0.8	40	32	8.57	6.18	12.17
80	2	1	15	0.8	60	48	0.8	60	48	51.95	14.91	7.98
80	2	1	16	0.8	80	64	0.8	80	64	14.49	15.23	22
80	2	2	1	0.2	20	4	0.2	20	4	8.36	12.59	11.97
80	2	2	2	0.2	40	8	0.2	20	8	12.1	7.04	49.84
80	2	2	3	0.2	60	12	0.2	60	12	8.93	14.25	7.54
80	2	2	4	0.2	80	16	0.2	80	40	16.09	10.66	22.5
80	2	2	5	0.4	20	8	0.4	20	8	12.04	10.75	12.91
80	2	2	6	0.4	40	16	0.4	40	16	8.31	10.87	12.27
80	2	2	7	0.4	60	24	0.4	60	24	6.3	11.28	15.14
80	2	2	8	0.4	80	32	0.4	80	32	7.12	11.75	27.39
80	2	2	9	0.6	20	12	0.6	20	12	13.15	8.27	8.71
80	2	2	10	0.6	40	24	0.6	40	24	30.08	7.25	9.53
80	2	2	11	0.6	60	36	0.6	60	36	8.06	7.72	6.67
80	2	2	12	0.6	80	48	0.6	80	48	6.64	22.83	13.72
80	2	2	13	0.8	20	16	0.8	20	16	9.45	7.77	11.91
80	2	2	14	0.8	40	32	0.8	40	32	9.64	11.59	19.92
80	2	2	15	0.8	60	48	0.8	60	48	10.2	7.54	7.9
80	2	2	16	0.8	80	64	0.8	80	100	11.55	10.67	6.32
86	2	1	1	0.2	20	4	0.2	20	100	14.8	25.44	24.09
86	2	1	2	0.2	40	8	0.2	20	4	13.56	38.16	40.9
86	2	1	3	0.2	60	12	0.2	60	12	47.53	29.21	40.83
86	2	1	4	0.2	80	16	0.3	86	64	25.16	77.41	19.61
86	2	1	5	0.4	20	8	0.4	20	8	20.71	11.64	54.49
86	2	1	6	0.4	40	16	0.4	40	16	43.75	18.03	44.79
86	2	1	7	0.4	60	24	0.4	60	24	19.21	48.01	17.25
86	2	1	8	0.4	80	32	0.4	80	36	12.22	15.7	27.6
86	2	1	9	0.6	20	12	0.6	20	12	12.71	37.34	14.33
86	2	1	10	0.6	40	24	0.6	40	25	18.91	14.74	26.97
86	2	1	11	0.6	60	36	0.6	60	10	15.04	9.97	11.51
86	2	1	12	0.6	80	48	0.6	40	50	26.03	57.25	53.47
86	2	1	13	0.8	20	16	0.8	20	16	64.91	13.28	29.42
86	2	1	14	0.8	40	32	0.8	40	18	10.51	35.39	41.62
86	2	1	15	0.8	60	48	0.8	60	48	10.04	10.91	30.9
86	2	1	16	0.8	80	64	0.8	80	64	32.25	16.18	33.58
86	2	2	1	0.2	20	4	0.2	20	4	45.34	31.81	18.04
86	2	2	2	0.2	40	8	0.2	20	88	18.58	17.75	27.55
86	2	2	3	0.2	60	12	0.2	50	12	12.15	51.58	15.33
86	2	2	4	0.2	80	16	0.2	80	12	12.88	31.7	26.16
86	2	2	5	0.4	20	8	0.4	20	8	13.94	13.25	28.2
86	2	2	6	0.4	40	16	0.4	40	24	11.25	25.3	9.51
86	2	2	7	0.4	60	24	0.4	60	24	12.36	35.08	12.92
86	2	2	8	0.4	80	32	0.4	80	36	14.36	36.53	9.51
86	2	2	9	0.6	20	12	0.6	20	12	12.99	44.6	6.76
86	2	2	10	0.6	40	24	0.6	40	24	12.88	19.95	10.22
86	2	2	11	0.6	60	36	0.6	60	32	7.62	6.71	18.52
86	2	2	12	0.6	80	48	0.6	80	48	11.32	17.48	10.27
86	2	2	13	0.8	20	16	0.8	20	18	15.8	7.67	13.98
86	2	2	14	0.8	40	32	0.8	40	32	14.04	17.46	9.97
86	2	2	15	0.8	60	48	0.6	60	48	13.65	25.58	13.53
86	2	2	16	0.8	80	64	0.8	80	64	32.46	11.18	22.05
3	3	1	1	0.2	20	4	0.1	10	12	12.41	10.03	7.75
3	3	1	2	0.2	40	8	0.3	20	18	25.32	9.1	11.27
3	3	1	3	0.2	60	12	0.2	40	24	15.75	15.66	13.26
3	3	1	4	0.2	80	16	0.3	30	30	11.59	16.11	11.37
3	3	1	5	0.4	20	8	0.25	20	18	54.15	11.43	38.11
3	3	1	6	0.4	40	16	0.2	30	24	31.38	32.1	47.05
3	3	1	7	0.4	60	24	0.2	40	25	27.6	13.8	17.35
3	3	1	8	0.4	80	32	0.5	50	36	23.02	10.09	9.38
3	3	1	9	0.6	20	12	0.4	20	25	12.91	15.15	9.38
3	3	1	10	0.6	40	24	0.4	20	32	10.89	9.11	15.46
3	3	1	11	0.6	60	36	0.6	60	36	13.89	8.76	13.61
3	3	1	12	0.6	80	48	0.4	80	40	17.86	7.82	15.26
3	3	1	13	0.8	20	16	0.25	0.1	32	25.72	6.43	13.35
3	3	1	14	0.8	40	32	0.8	40	36	25.56	11.48	11.91
3	3	1	15	0.8	60	48	0.8	60	42	26.13	27.04	13.13
3	3	1	16	0.8	80	64	1	90	48	6.44	12.67	9.92
3	3	2	1	0.2	20	4	0.2	20	12	19.97	16.39	6.81
3	3	2	2	0.2	40	8	0.2	10	18	14.97	12.26	18.9
3	3	2	3	0.2	60	12	0.2	20	24	11.42	9	10.16
3	3	2	4	0.2	80	16	0.1	20	32	9.79	22.02	20.97
3	3	2	5	0.4	20	8	0.2	20	18	21.98	10.45	15.05
3	3	2	6	0.4	40	16	0.2	30	24	10.5	16.89	10.05
3	3	2	7	0.4	60	24	0.2	40	32	18.69	8.27	17.85
3	3	2	8	0.4	80	32	0.3	60	36	14.14	14.55	9.45
3	3	2	9	0.6	20	12	0.2	0.2	24	14.32	14.79	28.24
3	3	2	10	0.6	40	24	0.4	30	32	15.1	19.85	8.41
3	3	2	11	0.6	60	36	0.6	60	36	9.05	5.24	8.69
3	3	2	12	0.6	80	48	0.8	60	42	10.14	20.75	10.44
3	3	2	13	0.8	20	16	0.2	30	32	28.34	43.98	18.53
3	3	2	14	0.8	40	32	0.6	20	32	7.99	54.74	9.83
3	3	2	15	0.8	60	48	0.8	80	42	26.61	15.13	13.5
3	3	2	16	0.8	80	64	1	90	48	8.9	10.54	9.69
9	3	1	1	0.2	20	4	0	1	13	22.41	118.97	13.93
9	3	1	2	0.2	40	8	0	5	19	12.12	24.77	17.02
9	3	1	3	0.2	60	12	0	15	26	12.14	14.79	17.83
9	3	1	4	0.2	80	16	0	30	32	26.72	41.5	6.59
9	3	1	5	0.4	20	8	0.05	0	19	45.94	8.17	13.2
9	3	1	6	0.4	40	16	0.1	10	26	39.83	11.12	30.13
9	3	1	7	0.4	60	24	0.15	35	32	52.48	14.16	9.97
9	3	1	8	0.4	80	32	0.2	60	38	26.62	7.73	16.84
9	3	1	9	0.6	20	12	0.15	1	25	33.7	75.07	44.58
9	3	1	10	0.6	40	24	0.35	15	41	23.75	33.95	21.7
9	3	1	11	0.6	60	36	0.4	0.2	38	8.12	11.19	28.77
9	3	1	12	0.6	80	48	0.7	90	44	10.73	12.64	18.69
9	3	1	13	0.8	20	16	0.3	0	32	10.28	19.85	17.42
9	3	1	14	0.8	40	32	0.6	20	38	8.31	17.38	12.85
9	3	1	15	0.8	60	48	0.9	70	44	18.57	31.51	17.98
9	3	1	16	0.8	80	64	1	100	65	14.13	7.74	45.45
9	3	2	1	0.2	20	4	0	0	12.8	10.51	15.11	9.14
9	3	2	2	0.2	40	8	0	5	19.2	6.43	22.19	12.34
9	3	2	3	0.2	60	12	0	17.5	25.6	12.35	62.39	14.51
9	3	2	4	0.2	80	16	0	30	32	5.32	8.36	5.42
9	3	2	5	0.4	20	8	0.05	0	19.2	16.78	8.58	21.63
9	3	2	6	0.4	40	16	0.1	10	25.6	13.68	11.53	14.83
9	3	2	7	0.4	60	24	0.15	25	32	24.28	14.26	2.84
9	3	2	8	0.4	80	32	0.2	60	38.4	6.02	12.29	12.39
9	3	2	9	0.6	20	12	0.165	0	25.6	30.11	28.28	17.13
9	3	2	10	0.6	40	24	0.35	15	32	8.71	18.02	4.54
9	3	2	11	0.6	60	36	0.525	52	38.4	29.29	48.06	11.5
9	3	2	12	0.6	80	48	0.7	80	44.8	5.69	5.82	20.47
9	3	2	13	0.8	20	16	0.3	0	32	6.3	12.11	3.94
9	3	2	14	0.8	40	32	0.6	20	38.4	6.19	5.66	19.56
9	3	2	15	0.8	60	48	0.8	60	44.8	5.29	8.93	15.54
9	3	2	16	0.8	80	64	1	1	51.2	8.04	6.5	36.72
15	3	1	1	0.2	20	4	0.2	0.2	5	20.93	40.7	13.71
15	3	1	2	0.2	40	8	0.15	15	10	10.18	13.46	12.38
15	3	1	3	0.2	60	12	0.05	20	30	7.44	17.28	23.86
15	3	1	4	0.2	80	16	0.05	30	35	13.07	12.34	23.06
15	3	1	5	0.4	20	8	0.2	20	10	16.77	30.42	17.2
15	3	1	6	0.4	40	16	0.5	0.5	14	27.92	22.25	18.48
15	3	1	7	0.4	60	24	0.4	50	28	11.62	16.78	30.36
15	3	1	8	0.4	80	32	0.3	0.7	30	24.84	7.94	19.17
15	3	1	9	0.6	20	12	0.2	20	15	6.8	23.77	36.76
15	3	1	10	0.6	40	24	0.4	0.3	40	27.73	22.22	19.14
15	3	1	11	0.6	60	36	0.5	50	32	34.39	10.01	9.56
15	3	1	12	0.6	80	48	80	85	40	6.57	16.38	32.06
15	3	1	13	0.8	20	16	0.6	5	15	24.55	10.42	16.49
15	3	1	14	0.8	40	32	0.6	40	35	19.2	15.34	21.83
15	3	1	15	0.8	60	48	0.9	0.8	40	13.83	27.24	28.94
15	3	1	16	0.8	80	64	1	95	48	9.91	15.65	9.89
15	3	2	1	0.2	20	4	0.05	15	10	5.32	12.09	7.44
15	3	2	2	0.2	40	8	0.1	25	20	8.44	17.02	36.41
15	3	2	3	0.2	60	12	0.1	40	30	11.24	26.35	9.58
15	3	2	4	0.2	80	16	0.05	30	32	11.58	14.97	8.28
15	3	2	5	0.4	20	8	0.1	20	15	5.69	12.53	14.31
15	3	2	6	0.4	40	16	0.3	30	20	10.99	9.71	7.55
15	3	2	7	0.4	60	24	0.4	60	32	19.3	6.09	7.01
15	3	2	8	0.4	80	32	0.4	60	35	10.01	8.5	10.46
15	3	2	9	0.6	20	12	0.5	30	15	20.16	14.78	37.26
15	3	2	10	0.6	40	24	0.5	50	30	10.83	30.13	6.6
15	3	2	11	0.6	60	36	0.8	70	38	4.98	13.29	8.79
15	3	2	12	0.6	80	48	0.7	85	45	39.74	6.39	32.44
15	3	2	13	0.8	20	16	0.4	30	20	42.89	10.31	10.67
15	3	2	14	0.8	40	32	0.6	65	25	11.95	22.12	13.7
15	3	2	15	0.8	60	48	0.85	0.8	45	16.41	17.41	6.71
15	3	2	16	0.8	80	64	1	95	50	36.96	8.34	7.74
21	3	1	1	0.2	20	4	0.2	40	8	12.91	9.45	9.79
21	3	1	2	0.2	40	8	0.05	30	3	34.17	52.33	10.63
21	3	1	3	0.2	60	12	0.3	50	18	22.35	12.7	7.87
21	3	1	4	0.2	80	16	0.1	50	35	29.36	13.78	15.95
21	3	1	5	0.4	20	8	20	20	15	12.49	21.9	24.42
21	3	1	6	0.4	40	16	0.4	40	25	12.02	17.55	10.83
21	3	1	7	0.4	60	24	0.3	30	35	13.56	33.04	17.03
21	3	1	8	0.4	80	32	0.3	55	40	12.7	11.62	13.64
21	3	1	9	0.6	20	12	60	0.25	1	11.44	10.06	25.62
21	3	1	10	0.6	40	24	0.4	40	25	17.03	12.86	33.91
21	3	1	11	0.6	60	36	50	45	40	10.87	12.1	13.98
21	3	1	12	0.6	80	48	0.6	60	50	21.75	9.01	16.52
21	3	1	13	0.8	20	16	0.3	10	30	19.72	13.53	19.85
21	3	1	14	0.8	40	32	0.4	40	40	12.31	8.34	15.88
21	3	1	15	0.8	60	48	0.8	40	55	13.25	34.87	13.51
21	3	1	16	0.8	80	64	0.9	80	58	19.73	27.24	10.23
21	3	2	1	0.2	20	4	0.4	20	5	11.81	16.01	6.21
21	3	2	2	0.2	40	8	0.6	40	15	9.9	9.77	9.71
21	3	2	3	0.2	60	12	0.2	60	20	19.28	27.43	12.91
21	3	2	4	0.2	80	16	0.2	20	30	11.19	7.54	14.06
21	3	2	5	0.4	20	8	0.4	30	9	6.74	11.79	21.99
21	3	2	6	0.4	40	16	0.5	40	15	27.93	12.68	9.75
21	3	2	7	0.4	60	24	0.3	50	30	12.36	13.67	14.85
21	3	2	8	0.4	80	32	0.4	60	35	7.25	7.54	15.84
21	3	2	9	0.6	20	12	0.6	20	25	22.3	11.35	24.2
21	3	2	10	0.6	40	24	0.4	40	18	13.15	18.08	20.29
21	3	2	11	0.6	60	36	0.4	60	40	9.08	8.9	19.46
21	3	2	12	0.6	80	48	0.5	65	45	19.53	22.58	13.8
21	3	2	13	0.8	20	16	0.5	15	30	9.53	13.48	15.47
21	3	2	14	0.8	40	32	0.7	30	40	18.97	16.36	10.43
21	3	2	15	0.8	60	48	0.8	50	48	13.39	18.83	14.2
21	3	2	16	0.8	80	64	0.8	80	60	11.66	15.23	11.6
27	3	1	1	0.2	20	4	0.5	50	16	22.43	16.88	8.46
27	3	1	2	0.2	40	8	0.15	50	15	21.23	12.17	22.22
27	3	1	3	0.2	60	12	0.2	50	20	22.98	8.27	13.18
27	3	1	4	0.2	80	16	0.2	50	25	25.63	11.47	19.33
27	3	1	5	0.4	20	8	0.5	60	25	11.43	15.77	14.86
27	3	1	6	0.4	40	16	0.3	50	28	24.4	23.81	33.54
27	3	1	7	0.4	60	24	0.45	50	30	47.19	9.19	19.36
27	3	1	8	0.4	80	32	80	60	35	15.12	23.58	20.17
27	3	1	9	0.6	20	12	0.2	40	35	14.34	12.13	13.85
27	3	1	10	0.6	40	24	0.4	40	40	23.96	33.5	15.54
27	3	1	11	0.6	60	36	0.6	50	40	23.6	10.74	11.77
27	3	1	12	0.6	80	48	80	90	35	15.18	12.02	37.65
27	3	1	13	0.8	20	16	30	35	45	16.54	17.74	17.78
27	3	1	14	0.8	40	32	0.5	50	50	27.11	21.15	11.16
27	3	1	15	0.8	60	48	80	50	50	27.34	13.37	16.42
27	3	1	16	0.8	80	64	0.9	80	50	24.98	21.42	10.17
27	3	2	1	0.2	20	4	0.1	40	16	14.47	13.96	11.96
27	3	2	2	0.2	40	8	0.15	40	16	27.14	23.44	11.71
27	3	2	3	0.2	60	12	30	40	20	32.32	17.78	16.59
27	3	2	4	0.2	80	16	0.2	50	25	27.3	16.65	18.82
27	3	2	5	0.4	20	8	0.15	30	25	14.32	23.06	21.47
27	3	2	6	0.4	40	16	0.3	40	27	19.49	17.69	19.68
27	3	2	7	0.4	60	24	0.4	50	32	15.95	11.75	9.79
27	3	2	8	0.4	80	32	0.5	60	30	18.41	11.05	14.58
27	3	2	9	0.6	20	12	0.2	30	30	11.91	13.04	22.75
27	3	2	10	0.6	40	24	0.5	40	35	12.11	15.46	15.08
27	3	2	11	0.6	60	36	0.6	50	35	10.45	19.16	15.63
27	3	2	12	0.6	80	48	0.8	60	45	24.49	8.4	19.25
27	3	2	13	0.8	20	16	0.4	35	40	42.79	21.93	17.08
27	3	2	14	0.8	40	32	0.5	30	40	10.56	11.5	13.9
27	3	2	15	0.8	60	48	80	50	45	24.53	23.65	16.82
27	3	2	16	0.8	80	64	0.9	60	50	17.22	26.14	12.22
33	3	1	1	0.2	20	4	0.1	0.3	12	28.85	39.35	13.88
33	3	1	2	0.2	40	8	0.2	0.35	5	22.09	48.18	46.11
33	3	1	3	0.2	60	12	0.2	0.3	23	24.93	31.58	49.82
33	3	1	4	0.2	80	16	0.3	40	24	13.96	43.32	30.27
33	3	1	5	0.4	20	8	0.2	20	25	18.57	18.88	72.23
33	3	1	6	0.4	40	16	0.4	30	30	37.14	43.42	53.79
33	3	1	7	0.4	60	24	0.4	50	32	18.97	23.52	58.28
33	3	1	8	0.4	80	32	0.6	50	38	15.26	25.05	46.93
33	3	1	9	0.6	20	12	0.3	25	24	19.34	42.14	25.81
33	3	1	10	0.6	40	24	0.7	35	40	44.9	22.02	36.99
33	3	1	11	0.6	60	36	0.6	50	42	39.55	53.24	32.8
33	3	1	12	0.6	80	48	0.65	75	40	28.06	24.3	32.42
33	3	1	13	0.8	20	16	0.5	30	35	29.59	40.62	49.28
33	3	1	14	0.8	40	32	0.6	35	45	39.79	42.31	29.81
33	3	1	15	0.8	60	48	0.7	70	60	16.35	47.6	23.62
33	3	1	16	0.8	80	64	0.9	90	56	25.9	65.81	22.01
33	3	2	1	0.2	20	4	0.1	20	8	15.12	11.06	38.4
33	3	2	2	0.2	40	8	0.2	30	16	37.47	18.73	19.42
33	3	2	3	0.2	60	12	0.3	30	16	28.53	48.8	9.92
33	3	2	4	0.2	80	16	0.2	40	24	17.16	13.98	30.23
33	3	2	5	0.4	20	8	0.2	20	18	16.57	16.01	20.13
33	3	2	6	0.4	40	16	0.4	30	30	11.22	57.51	22.4
33	3	2	7	0.4	60	24	0.35	70	28	55.5	22.11	26.9
33	3	2	8	0.4	80	32	0.5	80	50	23.53	15.43	10.44
33	3	2	9	0.6	20	12	0.3	30	18	39.64	21.73	14.4
33	3	2	10	0.6	40	24	0.4	40	36	22.15	19.37	35.88
33	3	2	11	0.6	60	36	0.5	60	38	20.06	28.88	20.72
33	3	2	12	0.6	80	48	0.6	80	40	10.65	41.3	17.08
33	3	2	13	0.8	20	16	0.3	0.1	32	25.69	11.8	12.31
33	3	2	14	0.8	40	32	0.7	60	42	23	43.79	13.15
33	3	2	15	0.8	60	48	0.7	60	60	11.63	21.78	16.54
33	3	2	16	0.8	80	64	0.8	80	62	9.72	26.58	34.19
39	3	1	1	0.2	20	4	20	6	10	13.09	6.37	4.87
39	3	1	2	0.2	40	8	28	16	45	8.77	11.75	3.99
39	3	1	3	0.2	60	12	24	26	35	6.3	4.87	7.31
39	3	1	4	0.2	80	16	50	15	75	7.15	4.49	6.95
39	3	1	5	0.4	20	8	40	38	31	8.5	5.3	6.35
39	3	1	6	0.4	40	16	45	34	15	10.24	5.17	4.18
39	3	1	7	0.4	60	24	54	17	30	5.11	8.57	6.13
39	3	1	8	0.4	80	32	89	34	43	5.78	4.29	6.93
39	3	1	9	0.6	20	12	25	13	10	6.5	7.97	8.57
39	3	1	10	0.6	40	24	25	32	45	5.15	6.36	7.91
39	3	1	11	0.6	60	36	24	35	55	8.54	7.25	5.79
39	3	1	12	0.6	80	48	86	47	90	13.1	4.73	5.07
39	3	1	13	0.8	20	16	87	25	35	6.25	5.93	12.12
39	3	1	14	0.8	40	32	25	70	31	5.39	10.27	6.02
39	3	1	15	0.8	60	48	29	31	20	12.28	7.04	6.4
39	3	1	16	0.8	80	64	30	79	15	6.76	5.19	5.4
39	3	2	1	0.2	20	4	25	97	42	4.17	4.69	3.7
39	3	2	2	0.2	40	8	35	78	50	4.44	17.81	4.79
39	3	2	3	0.2	60	12	34	24	45	5.96	4.61	3.7
39	3	2	4	0.2	80	16	97	28	10	77.83	4.86	13.64
39	3	2	5	0.4	20	8	37	37	42	3.84	4.5	6.8
39	3	2	6	0.4	40	16	24	24	31	4.86	14.15	5.07
39	3	2	7	0.4	60	24	45	38	15	6.05	4.08	5.1
39	3	2	8	0.4	80	32	54	54	78	4.27	4.81	4.36
39	3	2	9	0.6	20	12	25	41	70	3.54	5.03	5.13
39	3	2	10	0.6	40	24	55	35	63	4.53	5.46	3.97
39	3	2	11	0.6	60	36	33	62	64	3.69	5.05	4.19
39	3	2	12	0.6	80	48	49	39	65	6.29	3.88	4.53
39	3	2	13	0.8	20	16	28	35	33	10.59	4.43	8.06
39	3	2	14	0.8	40	32	56	67	43	3.59	3.9	3.91
39	3	2	15	0.8	60	48	45	24	34	5.17	8	4.71
39	3	2	16	0.8	80	64	24	55	36	6.17	5.66	4.23
45	3	1	1	0.2	20	4	0.8	10	10	37.12	21.39	8.41
45	3	1	2	0.2	40	8	0.1	30	15	8.44	18.45	8.48
45	3	1	3	0.2	60	12	0.3	75	36	11.64	15.87	14.63
45	3	1	4	0.2	80	16	0.2	40	50	7.39	24.77	25.43
45	3	1	5	0.4	20	8	0.6	10	25	11.47	11.44	5.59
45	3	1	6	0.4	40	16	0.5	60	30	12.8	13.15	15.21
45	3	1	7	0.4	60	24	0.3	55	34	9.85	13.38	23.96
45	3	1	8	0.4	80	32	0.5	60	50	27.44	25.76	12
45	3	1	9	0.6	20	12	0.25	35	27	13.74	19.2	10.7
45	3	1	10	0.6	40	24	0.6	35	40	15.14	9.38	32.52
45	3	1	11	0.6	60	36	0.5	70	50	20.37	6.58	7.23
45	3	1	12	0.6	80	48	0.6	90	55	8.33	11.55	16.33
45	3	1	13	0.8	20	16	0.5	20	20	9.29	12.19	6.05
45	3	1	14	0.8	40	32	45	50	35	23.15	8.81	30.38
45	3	1	15	0.8	60	48	0.6	70	52	9.98	15.43	23.31
45	3	1	16	0.8	80	64	1	100	60	12.27	15.08	6.03
45	3	2	1	0.2	20	4	0.2	20	30	9.61	10.6	8.66
45	3	2	2	0.2	40	8	0.3	20	18	6.96	13.21	9.28
45	3	2	3	0.2	60	12	0.45	55	25	21.48	15.79	18.28
45	3	2	4	0.2	80	16	0.3	60	37	19.31	12.22	8.5
45	3	2	5	0.4	20	8	0.3	0.3	21	6.5	6.26	29.89
45	3	2	6	0.4	40	16	0.3	30	25	24.23	9.5	8.63
45	3	2	7	0.4	60	24	0.45	55	32	6.9	14.22	11.13
45	3	2	8	0.4	80	32	0.4	50	48	18.19	27.18	34.09
45	3	2	9	0.6	20	12	0.45	30	25	28.17	29.86	47.08
45	3	2	10	0.6	40	24	0.7	50	31	9.77	8.11	25.12
45	3	2	11	0.6	60	36	0.6	70	50	26.63	7.08	25.62
45	3	2	12	0.6	80	48	0.7	65	48	21.64	14.89	9.19
45	3	2	13	0.8	20	16	0.3	25	20	4.7	17.04	9.03
45	3	2	14	0.8	40	32	0.7	60	31	9.69	8.97	43.29
45	3	2	15	0.8	60	48	0.7	80	52	78.56	14.34	6.82
45	3	2	16	0.8	80	64	1	100	62	8.81	6.47	14.05
51	3	1	1	0.2	20	4	0.5	15	18	15.33	10.26	14.81
51	3	1	2	0.2	40	8	0.1	20	40	23.86	15.17	19.42
51	3	1	3	0.2	60	12	0	30	40	13.71	13.44	15.35
51	3	1	4	0.2	80	16	0.1	30	40	7.31	8.65	40.14
51	3	1	5	0.4	20	8	0.2	40	30	18.32	16.25	11.37
51	3	1	6	0.4	40	16	0.2	20	40	6.32	34.16	12.33
51	3	1	7	0.4	60	24	0.3	40	48	25.15	10.4	27.97
51	3	1	8	0.4	80	32	0.1	60	50	9.5	11.57	17.78
51	3	1	9	0.6	20	12	70	10	40	18.16	12.72	11.25
51	3	1	10	0.6	40	24	0.2	50	45	20.02	9.29	11.64
51	3	1	11	0.6	60	36	0.2	30	45	10.77	8.93	9.5
51	3	1	12	0.6	80	48	0.6	80	55	12.55	8.33	29.33
51	3	1	13	0.8	20	16	0.6	10	38	9.54	11.91	9.63
51	3	1	14	0.8	40	32	0.4	50	45	21.02	11.32	5.35
51	3	1	15	0.8	60	48	90	90	57	10.47	10.9	17.42
51	3	1	16	0.8	80	64	1	100	59	11.61	14.93	15.86
51	3	2	1	0.2	20	4	0	10	10	9.98	8.09	12.82
51	3	2	2	0.2	40	8	0.1	10	35	10.39	7.49	53.06
51	3	2	3	0.2	60	12	0.1	35	32	29.2	11.7	9.71
51	3	2	4	0.2	80	16	0.1	60	20	10.09	11.85	13.39
51	3	2	5	0.4	20	8	0.2	10	30	8.81	16.49	8.89
51	3	2	6	0.4	40	16	0.2	30	28	13.96	7.43	10.77
51	3	2	7	0.4	60	24	0.3	30	48	18.76	9.68	9.5
51	3	2	8	0.4	80	32	0.3	60	40	8.2	10.62	7.89
51	3	2	9	0.6	20	12	0.1	10	35	5.66	6.56	20.11
51	3	2	10	0.6	40	24	0.2	50	35	22.89	11.44	33.48
51	3	2	11	0.6	60	36	0.4	50	55	10.06	7.91	9.3
51	3	2	12	0.6	80	48	0.5	60	48	9.74	8.61	11.1
51	3	2	13	0.8	20	16	0.4	10	35	11.47	20.25	17.88
51	3	2	14	0.8	40	32	0.4	20	50	8.11	9.65	7.6
51	3	2	15	0.8	60	48	0.8	60	59	16.74	12.5	9.18
51	3	2	16	0.8	80	64	1	100	61	6.33	16.61	12.46
57	3	1	1	0.2	20	4	0.2	20	12	18.02	55.05	4.34
57	3	1	2	0.2	40	8	0.2	40	8	56.29	8	80.15
57	3	1	3	0.2	60	12	0.2	60	12	59.17	12.9	36.73
57	3	1	4	0.2	80	16	0.2	40	16	12.78	64.32	93.39
57	3	1	5	0.4	20	8	32	20	60	11.76	10.16	3.76
57	3	1	6	0.4	40	16	0.4	40	16	21.45	14.08	27.54
57	3	1	7	0.4	60	24	0.4	60	40	10.91	61.06	4.65
57	3	1	8	0.4	80	32	0.4	80	32	11.88	39.96	18.68
57	3	1	9	0.6	20	12	0.6	0.2	12	17.78	9.49	7.72
57	3	1	10	0.6	40	24	20	40	24	5.33	17.93	10.57
57	3	1	11	0.6	60	36	0.6	60	36	8.21	11.77	7.24
57	3	1	12	0.6	80	48	0.3	80	45	10.68	31.19	16.14
57	3	1	13	0.8	20	16	0.8	20	15	19.93	28.53	9.26
57	3	1	14	0.8	40	32	0.8	40	30	31.2	9.95	39.18
57	3	1	15	0.8	60	48	0.8	60	40	32.37	29.95	11.98
57	3	1	16	0.8	80	64	0.8	30	50	44.8	5.23	12.04
57	3	2	1	0.2	20	4	0.2	20	4	33.05	20.38	25.96
57	3	2	2	0.2	40	8	0.2	40	8	21.56	37.83	12.65
57	3	2	3	0.2	60	12	0.2	60	15	8.86	6.55	23.17
57	3	2	4	0.2	80	16	0.2	80	16	28.89	30.5	9.14
57	3	2	5	0.4	20	8	0.3	20	8	31.46	20.6	17.16
57	3	2	6	0.4	40	16	0.4	40	16	29.65	28.86	12.96
57	3	2	7	0.4	60	24	0.4	60	24	25.41	13.72	6.91
57	3	2	8	0.4	80	32	0.4	80	32	9.68	27.74	15.48
57	3	2	9	0.6	20	12	0.6	20	12	8.2	19.57	6.18
57	3	2	10	0.6	40	24	0.6	40	25	9.25	40.61	24.32
57	3	2	11	0.6	60	36	0.6	60	36	6.13	22.74	9.36
57	3	2	12	0.6	80	48	0.6	80	48	52	14.13	16.95
57	3	2	13	0.8	20	16	0.8	20	16	28.03	48.35	19.58
57	3	2	14	0.8	40	32	0.8	40	30	14.74	42.92	42.21
57	3	2	15	0.8	60	48	0.8	60	50	15.44	37.32	25.91
57	3	2	16	0.8	80	64	0.8	80	64	11.96	25.13	9.95
63	3	1	1	0.2	20	4	5	20	20	25.48	22.13	40.3
63	3	1	2	0.2	40	8	10	20	30	21.74	28.41	43.29
63	3	1	3	0.2	60	12	10	20	20	25.58	18.17	13.62
63	3	1	4	0.2	80	16	20	10	36	15.82	17.09	42.7
63	3	1	5	0.4	20	8	15	15	20	24.84	11.35	16.56
63	3	1	6	0.4	40	16	20	40	27	18.33	14.23	40.79
63	3	1	7	0.4	60	24	50	60	50	14.07	22.06	19.42
63	3	1	8	0.4	80	32	40	50	52	12.71	26.51	73.48
63	3	1	9	0.6	20	12	30	50	25	11.92	15.35	14.65
63	3	1	10	0.6	40	24	50	40	39	12.59	59.04	36.08
63	3	1	11	0.6	60	36	50	40	40	31.13	21.59	27.35
63	3	1	12	0.6	80	48	50	75	50	18.73	38.29	24.33
63	3	1	13	0.8	20	16	20	40	40	15.66	20.81	37.5
63	3	1	14	0.8	40	32	50	60	50	31.39	12.58	26.67
63	3	1	15	0.8	60	48	65	60	50	18.1	12	25.4
63	3	1	16	0.8	80	64	90	90	60	15.53	150.28	30.6
63	3	2	1	0.2	20	4	0.1	10	25	6.71	10.78	18.71
63	3	2	2	0.2	40	8	20	10	15	21.16	11.7	125.86
63	3	2	3	0.2	60	12	0.4	30	25	24.79	15.08	17.26
63	3	2	4	0.2	80	16	30	20	45	9.73	10.95	19.24
63	3	2	5	0.4	20	8	10	30	25	11.28	18.7	13.31
63	3	2	6	0.4	40	16	0.2	40	29	40.67	12.89	17.36
63	3	2	7	0.4	60	24	50	60	32	8.26	15.99	39.65
63	3	2	8	0.4	80	32	40	70	48	15.33	10.55	10.92
63	3	2	9	0.6	20	12	35	30	25	25.04	20.36	14.66
63	3	2	10	0.6	40	24	50	45	38	11.6	24.05	21.64
63	3	2	11	0.6	60	36	0.6	50	30	21.37	19.27	35.82
63	3	2	12	0.6	80	48	65	70	55	24.36	15.31	12.79
63	3	2	13	0.8	20	16	0.2	20	30	11.64	14.79	11.21
63	3	2	14	0.8	40	32	60	50	43	13.13	14.27	24.82
63	3	2	15	0.8	60	48	70	70	50	44.14	14.73	29.23
63	3	2	16	0.8	80	64	1	90	60	24.94	16.33	9.42
69	3	1	1	0.2	20	4	0.1	10	20	5.71	6.66	11.41
69	3	1	2	0.2	40	8	0.01	0.1	30	16.46	4.55	10.1
69	3	1	3	0.2	60	12	0.1	20	28	10.21	23.45	12.94
69	3	1	4	0.2	80	16	0.1	30	38	8.99	22.51	18.69
69	3	1	5	0.4	20	8	0.1	10	25	7.14	15.53	13.34
69	3	1	6	0.4	40	16	0.2	30	33	13.53	14.29	15.17
69	3	1	7	0.4	60	24	0.3	0.3	30	8.16	9.72	33.66
69	3	1	8	0.4	80	32	0.3	60	45	11.11	21.12	19.44
69	3	1	9	0.6	20	12	0.2	20	15	6.4	9.11	17.2
69	3	1	10	0.6	40	24	0.5	35	33	17.44	30.45	36.58
69	3	1	11	0.6	60	36	0.4	70	45	8.62	15.96	21.72
69	3	1	12	0.6	80	48	0.5	80	55	12.44	7.2	15.16
69	3	1	13	0.8	20	16	0.3	20	30	12.65	15.62	10.04
69	3	1	14	0.8	40	32	0.5	60	39	11.09	7.35	12.56
69	3	1	15	0.8	60	48	0.6	85	42	8.49	24.59	7.78
69	3	1	16	0.8	80	64	1	100	60	12.1	29.14	10.66
69	3	2	1	0.2	20	4	0.1	10	16	6.38	6.22	14.49
69	3	2	2	0.2	40	8	0.1	10	26	7.21	8.41	15.19
69	3	2	3	0.2	60	12	0.1	12	30	7.12	25.8	29.83
69	3	2	4	0.2	80	16	0.1	30	24	7.73	10.74	15.82
69	3	2	5	0.4	20	8	0.1	10	28	6.74	7.62	33.2
69	3	2	6	0.4	40	16	0.15	0.2	24	8.52	12.15	12.42
69	3	2	7	0.4	60	24	0.3	50	32	11.62	42.63	11.79
69	3	2	8	0.4	80	32	0.4	60	48	26.48	16.89	13.91
69	3	2	9	0.6	20	12	0.1	10	28	17	21.37	21.57
69	3	2	10	0.6	40	24	0.3	40	32	12.91	15.27	14.06
69	3	2	11	0.6	60	36	0.5	50	36	18.39	7.56	10.86
69	3	2	12	0.6	80	48	0.7	80	54	11.32	16.21	9.64
69	3	2	13	0.8	20	16	0.3	20	16	24.39	9.08	16.64
69	3	2	14	0.8	40	32	0.4	40	32	22.48	13.49	32.97
69	3	2	15	0.8	60	48	0.6	60	42	13.86	11.68	20.62
69	3	2	16	0.8	80	64	1	100	56	10.69	7.44	27.56
75	3	1	1	0.2	20	4	0.1	40	10	9.18	15.47	17.41
75	3	1	2	0.2	40	8	0.2	60	10	12	14.35	9.53
75	3	1	3	0.2	60	12	0.3	30	30	18.27	18.53	19.88
75	3	1	4	0.2	80	16	0.2	90	29	21.95	28.9	20.04
75	3	1	5	0.4	20	8	0.2	25	15	23.35	9.57	25.76
75	3	1	6	0.4	40	16	0.4	45	25	14.19	17.13	46.77
75	3	1	7	0.4	60	24	0.3	80	30	16.02	11.23	24.66
75	3	1	8	0.4	80	32	0.3	60	40	10.01	13.06	36.38
75	3	1	9	0.6	20	12	0.3	50	20	23.34	31.72	25.1
75	3	1	10	0.6	40	24	0.5	30	30	13.39	9.32	14.17
75	3	1	11	0.6	60	36	0.6	70	30	8.51	13.01	36.78
75	3	1	12	0.6	80	48	0.8	80	55	18.94	16.88	20.2
75	3	1	13	0.8	20	16	0.6	20	30	15.19	12.21	18.26
75	3	1	14	0.8	40	32	0.9	45	35	14.49	15.57	12.99
75	3	1	15	0.8	60	48	0.8	70	50	22.93	14.04	35.96
75	3	1	16	0.8	80	64	1	1	55	25.59	13.04	11.73
75	3	2	1	0.2	20	4	0.1	20	19	6.27	11.67	16.93
75	3	2	2	0.2	40	8	0.1	10	25	11.34	13.92	21.81
75	3	2	3	0.2	60	12	0.1	60	29	11.59	7.84	12.74
75	3	2	4	0.2	80	16	0.2	70	28	9.82	16.33	22.06
75	3	2	5	0.4	20	8	0.2	0.1	20	7.87	9.01	10.74
75	3	2	6	0.4	40	16	0.4	70	25	23.47	12.57	19.8
75	3	2	7	0.4	60	24	0.4	50	30	19.81	11.74	12.29
75	3	2	8	0.4	80	32	0.6	60	30	10.17	9.16	25.08
75	3	2	9	0.6	20	12	0.2	30	23	11.65	14.72	9.86
75	3	2	10	0.6	40	24	0.6	70	30	27.73	22.14	31.34
75	3	2	11	0.6	60	36	0.5	50	35	11.53	8.93	11.53
75	3	2	12	0.6	80	48	0.78	80	45	30.96	10.57	7.92
75	3	2	13	0.8	20	16	0.3	10	40	21.89	16.72	13.79
75	3	2	14	0.8	40	32	0.78	60	40	30	19.84	12.04
75	3	2	15	0.8	60	48	0.8	85	45	17.84	38.31	15.61
75	3	2	16	0.8	80	64	1	100	58	7.86	26.07	14.63
81	3	1	1	0.2	20	4	0	0	13	14.36	45.97	51.49
81	3	1	2	0.2	40	8	0	10	19	14.59	31.2	13.72
81	3	1	3	0.2	60	12	0	20	26	34.67	8.16	9.21
81	3	1	4	0.2	80	16	0	30	32	21.88	11.43	11.28
81	3	1	5	0.4	20	8	0.1	0	19	7.25	5.93	42.51
81	3	1	6	0.4	40	16	0.1	10	26	44.43	15.6	15.28
81	3	1	7	0.4	60	24	0.3	40	32	30.39	55.22	12.52
81	3	1	8	0.4	80	32	0.2	60	38	14.07	6.3	28.83
81	3	1	9	0.6	20	12	0.2	0	26	62.24	16.91	23.33
81	3	1	10	0.6	40	24	0.4	20	32	15.67	18.34	8.56
81	3	1	11	0.6	60	36	0.5	50	38	14.62	14.67	48.87
81	3	1	12	0.6	80	48	0.7	100	45	14.42	76.27	20.66
81	3	1	13	0.8	20	16	0.2	0	32	91.32	11.5	10.75
81	3	1	14	0.8	40	32	0.6	20	38	7.36	31.73	30.24
81	3	1	15	0.8	60	48	0.9	70	45	57.32	46.24	30.67
81	3	1	16	0.8	80	64	1	100	52	21.58	7.92	27.2
81	3	2	1	0.2	20	4	0.05	5	13	4.46	6.07	14.62
81	3	2	2	0.2	40	8	0	10	19	7.94	7.66	7.78
81	3	2	3	0.2	60	12	0	20	26	10.3	5.57	18
81	3	2	4	0.2	80	16	0	30	32	4.07	14.25	9.82
81	3	2	5	0.4	20	8	0.1	0	19	15.57	29.5	14.19
81	3	2	6	0.4	40	16	0.05	20	26	9.33	17.01	6.14
81	3	2	7	0.4	60	24	0.2	40	32	9.71	5.76	3.56
81	3	2	8	0.4	80	32	0.2	60	38	7.29	3.97	11.58
81	3	2	9	0.6	20	12	0.2	0	26	6.04	4.6	8.2
81	3	2	10	0.6	40	24	0.4	20	32	7.37	6.61	4.19
81	3	2	11	0.6	60	36	0.5	40	38	16.49	6.02	10.61
81	3	2	12	0.6	80	48	0.7	90	45	6.7	22.27	9.53
81	3	2	13	0.8	20	16	0.3	0	32	12.83	3.9	9.92
81	3	2	14	0.8	40	32	0.6	30	38	4.54	10.93	6.73
81	3	2	15	0.8	60	48	0.9	70	45	8.5	16.54	15.24
81	3	2	16	0.8	80	64	1	100	50	9.91	17.27	17.69
87	3	1	1	0.2	20	4	0.05	5	12	8.74	11.16	6.82
87	3	1	2	0.2	40	8	0.05	10	18	17.55	18.72	15.29
87	3	1	3	0.2	60	12	0.3	25	15	23.38	11.19	10.99
87	3	1	4	0.2	80	16	0.2	40	20	8.38	13	9.82
87	3	1	5	0.4	20	8	10	10	20	11.16	16.45	11.04
87	3	1	6	0.4	40	16	0.4	30	25	7.76	6.35	16.24
87	3	1	7	0.4	60	24	0.3	30	30	14.76	11.14	17.08
87	3	1	8	0.4	80	32	0.5	50	45	17.56	11.29	15.47
87	3	1	9	0.6	20	12	0.4	20	25	14.93	24.08	15.33
87	3	1	10	0.6	40	24	0.5	50	35	5.9	13.4	12.09
87	3	1	11	0.6	60	36	0.5	60	40	7.67	16.31	12.44
87	3	1	12	0.6	80	48	0.75	70	48	7.7	9.75	6.18
87	3	1	13	0.8	20	16	0.3	0.1	30	15.76	13.23	9.65
87	3	1	14	0.8	40	32	0.8	0.3	30	9.6	10.88	8.72
87	3	1	15	0.8	60	48	70	60	50	10.31	10.79	11.81
87	3	1	16	0.8	80	64	1	100	50	20.49	10.72	12.11
87	3	2	1	0.2	20	4	0.05	10	8	17.34	11.05	14.18
87	3	2	2	0.2	40	8	0.2	10	15	11.19	8.37	14.79
87	3	2	3	0.2	60	12	0.2	40	20	8.74	11.2	9.16
87	3	2	4	0.2	80	16	0.3	30	30	6.84	10.74	8.37
87	3	2	5	0.4	20	8	0.05	10	10	24.24	9.2	6.27
87	3	2	6	0.4	40	16	0.3	30	20	8.06	11	7.43
87	3	2	7	0.4	60	24	0.4	30	45	15.41	11.56	7.97
87	3	2	8	0.4	80	32	0.4	50	40	12.53	8.43	16.03
87	3	2	9	0.6	20	12	0.3	20	20	8.83	9.42	16.96
87	3	2	10	0.6	40	24	0.3	30	40	13.56	8.71	6.21
87	3	2	11	0.6	60	36	0.6	70	40	7.7	7.78	10.23
87	3	2	12	0.6	80	48	0.6	80	45	7.8	6.69	10.82
87	3	2	13	0.8	20	16	0.3	20	30	8.09	9.12	7.52
87	3	2	14	0.8	40	32	0.4	40	30	9.38	16.57	10.25
87	3	2	15	0.8	60	48	0.8	70	50	15.05	25.53	12.95
87	3	2	16	0.8	80	64	1	100	48	6.9	9.86	9.48
4	4	1	1	0.2	20	4	0.15	20	4	18.82	38.19	17.07
4	4	1	2	0.2	40	8	0.22	40	8	14.31	22.81	21.52
4	4	1	3	0.2	60	12	0.22	60	12	11	25.96	15.37
4	4	1	4	0.2	80	16	0.2	80	12	17.66	18.13	52.63
4	4	1	5	0.4	20	8	0.42	3	8	15.69	14.17	27.9
4	4	1	6	0.4	40	16	0.3	40	16	13	24.46	15.97
4	4	1	7	0.4	60	24	0.29	60	0.24	16.61	22.85	32.74
4	4	1	8	0.4	80	32	0.24	80	30	75.87	49.06	15.03
4	4	1	9	0.6	20	12	0.6	20	12	14.06	14	88.3
4	4	1	10	0.6	40	24	0.5	30	22	27.65	33.7	18.57
4	4	1	11	0.6	60	36	0.6	60	40	30.83	58.65	60.14
4	4	1	12	0.6	80	48	0.6	80	48	22.33	12.37	42.22
4	4	1	13	0.8	20	16	0.8	0.2	16	44.52	16.36	15.52
4	4	1	14	0.8	40	32	0.8	40	35	24.34	21.76	50.72
4	4	1	15	0.8	60	48	0.8	60	51	12.99	31.07	48.71
4	4	1	16	0.8	80	64	0.6	80	60	12.66	15.23	21.14
4	4	2	1	0.2	20	4	0.24	20	4	17.25	32.55	19.11
4	4	2	2	0.2	40	8	0.2	40	8	14.29	11.67	12.48
4	4	2	3	0.2	60	12	0.2	60	12	10.19	10.72	16.54
4	4	2	4	0.2	80	16	0.2	80	16	32.12	17.93	11.65
4	4	2	5	0.4	20	8	0.2	20	8	11.93	23.09	15.76
4	4	2	6	0.4	40	16	0.4	40	15	10.17	18.23	9.78
4	4	2	7	0.4	60	24	0.25	60	25	23.37	11.89	14.62
4	4	2	8	0.4	80	32	0.24	80	30	7.71	22.33	11.1
4	4	2	9	0.6	20	12	0.6	20	12	9.29	10.08	24.14
4	4	2	10	0.6	40	24	0.55	40	35	13.27	12.66	11.61
4	4	2	11	0.6	60	36	0.6	60	40	7.5	11.71	11.71
4	4	2	12	0.6	80	48	0.6	80	55	8.86	10.9	21.67
4	4	2	13	0.8	20	16	80	20	16	8.02	28.95	24.77
4	4	2	14	0.8	40	32	0.75	40	34	9.48	22.88	30.75
4	4	2	15	0.8	60	48	0.8	80	50	25.94	18.65	13.1
4	4	2	16	0.8	80	64	0.8	80	65	24.18	27.14	19.77
10	4	1	1	0.2	20	4	0.2	20	4	12.78	22.92	17.09
10	4	1	2	0.2	40	8	0.2	40	8	26.58	19.18	18.44
10	4	1	3	0.2	60	12	0.2	60	12	23.44	41.47	17.45
10	4	1	4	0.2	80	16	0.25	80	20	19.95	41.2	11.87
10	4	1	5	0.4	20	8	0.4	20	8	25.48	40.24	12.18
10	4	1	6	0.4	40	16	0.4	40	16	24.88	24.19	21.54
10	4	1	7	0.4	60	24	0.4	60	0.24	14.09	38.13	32.02
10	4	1	8	0.4	80	32	0.4	80	32	23.37	17.86	21.46
10	4	1	9	0.6	20	12	0.6	20	12	25.23	18.78	29.55
10	4	1	10	0.6	40	24	0.4	40	24	25.58	39.4	31.19
10	4	1	11	0.6	60	36	0.45	60	46	28.93	18.22	23.19
10	4	1	12	0.6	80	48	0.6	80	48	28.38	27.52	41.6
10	4	1	13	0.8	20	16	0.8	20	16	18.18	62.46	30.77
10	4	1	14	0.8	40	32	0.75	40	32	16.16	25.72	38.29
10	4	1	15	0.8	60	48	0.8	60	48	31.47	44.66	18.06
10	4	1	16	0.8	80	64	0.75	80	64	22.22	50.51	15.98
10	4	2	1	0.2	20	4	0.2	20	4	9.72	30.21	15.92
10	4	2	2	0.2	40	8	0.2	40	8	10.15	16.36	24.21
10	4	2	3	0.2	60	12	0.2	60	12	8.82	11.57	14.1
10	4	2	4	0.2	80	16	0.2	80	16	16.65	10.35	8.45
10	4	2	5	0.4	20	8	0.4	20	4	13.86	12.22	13.59
10	4	2	6	0.4	40	16	0	40	16	13.9	16	17.61
10	4	2	7	0.4	60	24	0.4	60	24	17.67	20.15	12
10	4	2	8	0.4	80	32	0.4	80	32	10.2	18.44	13.24
10	4	2	9	0.6	20	12	0.6	20	12	13.05	18.74	19.3
10	4	2	10	0.6	40	24	0.6	40	24	10.7	18.08	15.23
10	4	2	11	0.6	60	36	0.6	60	36	12.47	21.65	22.97
10	4	2	12	0.6	80	48	0.6	80	48	10.98	25.42	18.07
10	4	2	13	0.8	20	16	0.8	20	16	12.38	16.56	20.62
10	4	2	14	0.8	40	32	0.8	40	32	14.11	9.76	16.2
10	4	2	15	0.8	60	48	0.8	60	48	9.67	13.3	17.77
10	4	2	16	0.8	80	64	0.8	80	64	16.81	22.8	18.52
16	4	1	1	0.2	20	4	0.2	14	4	24.19	18.62	26.12
16	4	1	2	0.2	40	8	0.12	40	8	30.49	28.44	15.71
16	4	1	3	0.2	60	12	0.2	60	12	24.38	17.94	22.08
16	4	1	4	0.2	80	16	0.2	55	16	26.27	19.84	12.17
16	4	1	5	0.4	20	8	0.4	32	4	50.56	19.27	33.68
16	4	1	6	0.4	40	16	0.3	40	16	27.68	24.73	11.64
16	4	1	7	0.4	60	24	0.45	50	24	25.19	13.06	25.94
16	4	1	8	0.4	80	32	0.4	80	32	10.18	20.1	15.74
16	4	1	9	0.6	20	12	0.6	18	14	60.47	18.51	17.47
16	4	1	10	0.6	40	24	0.55	40	25	12.41	23.79	17.18
16	4	1	11	0.6	60	36	0.51	24	40	27.61	28.38	14.08
16	4	1	12	0.6	80	48	0.55	80	54	51.6	24.08	16.64
16	4	1	13	0.8	20	16	0.8	20	18	10.11	20.83	13.52
16	4	1	14	0.8	40	32	0.8	40	32	16.03	13.93	29.05
16	4	1	15	0.8	60	48	0.6	54	48	17.41	17.75	16.86
16	4	1	16	0.8	80	64	0.8	80	70	12.52	12.81	10.11
16	4	2	1	0.2	20	4	0.2	20	4	12.38	44.75	25.67
16	4	2	2	0.2	40	8	0.05	40	8	13.01	24.06	19.5
16	4	2	3	0.2	60	12	0.2	60	12	7.43	10.17	83.63
16	4	2	4	0.2	80	16	0.2	80	16	9.07	16.95	7.86
16	4	2	5	0.4	20	8	0.4	20	8	13.85	35.45	30.6
16	4	2	6	0.4	40	16	0.4	40	16	35.16	23.94	25.82
16	4	2	7	0.4	60	24	0.3	60	24	9.88	29.93	10.23
16	4	2	8	0.4	80	32	0.4	70	36	19.09	20.49	14.31
16	4	2	9	0.6	20	12	0.6	20	15	18.85	9.04	17.54
16	4	2	10	0.6	40	24	0.6	40	25	24	13.5	21.42
16	4	2	11	0.6	60	36	0.55	65	42	19.96	12.67	16.38
16	4	2	12	0.6	80	48	0.6	80	48	11.53	24.92	15.07
16	4	2	13	0.8	20	16	0.9	24	16	10.02	10.07	8.19
16	4	2	14	0.8	40	32	0.9	40	32	8.17	14.91	20.2
16	4	2	15	0.8	60	48	0.8	60	50	27.18	25.57	10.53
16	4	2	16	0.8	80	64	0.8	80	64	37.58	12.44	10.03
22	4	1	1	0.2	20	4	0.2	20	4	36.84	9.43	11.92
22	4	1	2	0.2	40	8	5	40	10	10.07	29.39	13.88
22	4	1	3	0.2	60	12	0.2	60	12	16.31	19.1	11.38
22	4	1	4	0.2	80	16	0.1	80	16	17.94	57.95	39.46
22	4	1	5	0.4	20	8	0.4	20	8	32.72	17.09	20.34
22	4	1	6	0.4	40	16	0.4	40	15	13.27	37.77	22.42
22	4	1	7	0.4	60	24	0.4	48	25	30.51	23.59	18.83
22	4	1	8	0.4	80	32	0.4	80	32	20.12	9.22	11.42
22	4	1	9	0.6	20	12	0.6	20	12	62.31	43.7	12.65
22	4	1	10	0.6	40	24	0.6	31	28	36.79	12.39	11.11
22	4	1	11	0.6	60	36	0.6	60	36	13.35	19.96	9.64
22	4	1	12	0.6	80	48	0.7	34	48	22.44	26.6	5.25
22	4	1	13	0.8	20	16	0.8	20	16	42.12	31.03	16.5
22	4	1	14	0.8	40	32	0.8	40	32	10.24	30.76	100.21
22	4	1	15	0.8	60	48	0.7	70	48	7.89	17.94	20.57
22	4	1	16	0.8	80	64	0.8	80	60	11.66	9.72	20.99
22	4	2	1	0.2	20	4	0.2	20	4	9.4	13.97	6.85
22	4	2	2	0.2	40	8	0.2	40	8	6.41	20.61	9.15
22	4	2	3	0.2	60	12	0.2	60	12	20.65	26.15	26.26
22	4	2	4	0.2	80	16	0.2	80	16	34.47	16.33	7.63
22	4	2	5	0.4	20	8	0.4	20	8	7.65	23.01	22.71
22	4	2	6	0.4	40	16	0.4	40	16	15.89	10.37	12.53
22	4	2	7	0.4	60	24	0.4	60	24	18.05	13.81	9.05
22	4	2	8	0.4	80	32	0.4	80	32	18.35	8.72	14.74
22	4	2	9	0.6	20	12	0.6	20	12	29.44	10.9	8.78
22	4	2	10	0.6	40	24	0.6	40	24	13.91	16.81	15.11
22	4	2	11	0.6	60	36	0.6	60	36	19.44	24.31	16.05
22	4	2	12	0.6	80	48	0.7	52	48	52.39	25.16	5.91
22	4	2	13	0.8	20	16	0.8	20	16	13.64	26.22	16.75
22	4	2	14	0.8	40	32	0.8	40	32	16.8	10.95	11.92
22	4	2	15	0.8	60	48	0.7	70	48	17.5	10.58	7.85
22	4	2	16	0.8	80	64	0.8	80	64	13.96	8.88	6.79
28	4	1	1	0.2	20	4	0.2	20	4	17.12	8.58	8.12
28	4	1	2	0.2	40	8	0.2	40	8	6.03	6.16	6.9
28	4	1	3	0.2	60	12	0.2	20	12	5.34	7.35	7.66
28	4	1	4	0.2	80	16	0.2	80	16	7.23	10.06	12.47
28	4	1	5	0.4	20	8	0.4	20	8	5.7	17.84	7.44
28	4	1	6	0.4	40	16	0.4	40	36	8.11	13.83	7.68
28	4	1	7	0.4	60	24	0.4	60	36	8.85	7.99	6.29
28	4	1	8	0.4	80	32	0.4	80	32	6.54	13.21	9.4
28	4	1	9	0.6	20	12	0.6	20	12	7.23	6.59	6.07
28	4	1	10	0.6	40	24	0.6	40	24	4.87	7.88	11.06
28	4	1	11	0.6	60	36	0.6	60	36	13.18	7.82	8.86
28	4	1	12	0.6	80	48	0.6	80	48	16.57	6.45	6.99
28	4	1	13	0.8	20	16	0.8	20	16	7.82	8.24	11.8
28	4	1	14	0.8	40	32	0.8	40	32	7.47	12.58	6.35
28	4	1	15	0.8	60	48	0.8	60	48	6.41	8.01	16.18
28	4	1	16	0.8	80	64	0.8	80	64	7.81	10.75	8.09
28	4	2	1	0.2	20	4	0.2	20	4	7.02	5.47	4.11
28	4	2	2	0.2	40	8	0.2	40	8	3.04	3.61	3.63
28	4	2	3	0.2	60	12	0.2	60	12	4.86	4.93	3.26
28	4	2	4	0.2	80	16	0.2	80	16	7.84	8.11	7.19
28	4	2	5	0.4	20	8	0.4	20	8	4.74	5.16	11.17
28	4	2	6	0.4	40	16	0.4	40	16	3.95	5.31	7.67
28	4	2	7	0.4	60	24	0.4	60	24	4.54	4.87	7.06
28	4	2	8	0.4	80	32	0.4	80	32	8.42	6.25	7.47
28	4	2	9	0.6	20	12	0.6	20	12	3.42	3.65	3.41
28	4	2	10	0.6	40	24	0.6	40	24	3.65	3.59	4.88
28	4	2	11	0.6	60	36	0.6	60	36	5.39	9.9	3.35
28	4	2	12	0.6	80	48	0.6	80	48	5.93	4.65	9.35
28	4	2	13	0.8	20	16	0.8	20	16	4.42	6.53	8.67
28	4	2	14	0.8	40	32	0.8	40	32	5.61	7.86	9.42
28	4	2	15	0.8	60	48	0.8	60	48	3.09	6.59	6.11
28	4	2	16	0.8	80	64	0.8	80	64	5.28	6.21	8.02
34	4	1	1	0.2	20	4	0.2	0.05	4	28.78	16.49	7.55
34	4	1	2	0.2	40	8	0.2	40	8	12.32	32.8	5.96
34	4	1	3	0.2	60	12	0.2	60	12	7.5	9.41	8.86
34	4	1	4	0.2	80	16	0.2	80	16	19.08	7.97	14.55
34	4	1	5	0.4	20	8	0.4	20	8	13.1	24.56	14.82
34	4	1	6	0.4	40	16	0.4	40	16	45.06	32.92	7.95
34	4	1	7	0.4	60	24	0.4	60	24	12.16	30.91	11.45
34	4	1	8	0.4	80	32	0.4	80	32	16.49	16.21	20.23
34	4	1	9	0.6	20	12	0.6	20	12	77.51	8.27	12.09
34	4	1	10	0.6	40	24	0.6	60	24	39.81	14.99	22.38
34	4	1	11	0.6	60	36	0.6	60	36	20.58	31.86	8.88
34	4	1	12	0.6	80	48	0.6	60	48	23.07	43.41	10.1
34	4	1	13	0.8	20	16	0.8	20	16	12.17	15.5	31.54
34	4	1	14	0.8	40	32	0.6	40	32	17.27	13.63	37.48
34	4	1	15	0.8	60	48	0.6	60	48	20.04	10.96	16.76
34	4	1	16	0.8	80	64	0.8	80	64	58.92	22.5	8
34	4	2	1	0.2	20	4	0.2	20	0.4	33.34	18.69	6.97
34	4	2	2	0.2	40	8	0.2	40	8	12.27	6.77	18.64
34	4	2	3	0.2	60	12	0.2	60	12	10.85	15.3	7.82
34	4	2	4	0.2	80	16	0.2	80	16	11.69	13.15	11.85
34	4	2	5	0.4	20	8	0.4	20	8	6.77	8.02	6.08
34	4	2	6	0.4	40	16	0.4	40	16	10.66	8.71	5.96
34	4	2	7	0.4	60	24	0.4	60	24	14.6	10.4	12.14
34	4	2	8	0.4	80	32	0.4	80	32	16.98	6.88	8.97
34	4	2	9	0.6	20	12	0.6	20	12	7.83	13.34	8.62
34	4	2	10	0.6	40	24	0.6	40	24	23.83	6.78	12.62
34	4	2	11	0.6	60	36	0.6	60	48	7.03	6.08	18.22
34	4	2	12	0.6	80	48	0.6	80	64	23.65	8.28	9.22
34	4	2	13	0.8	20	16	0.8	20	16	9.56	8.41	20.86
34	4	2	14	0.8	40	32	0.8	40	32	11.5	10.37	16.44
34	4	2	15	0.8	60	48	0.8	60	48	13.91	13.45	9.74
34	4	2	16	0.8	80	64	0.8	80	64	12.13	6.2	6.69
40	4	1	1	0.2	20	4	0.25	0.98	0.1	5.33	33.3	16.61
40	4	1	2	0.2	40	8	0.58	0.25	0.2132	34.07	6.32	29.4
40	4	1	3	0.2	60	12	0.88	0.588	0.32	36.6	10.78	16.16
40	4	1	4	0.2	80	16	0.26	0.2665	0.54	6.84	63.57	6.27
40	4	1	5	0.4	20	8	0.246	0.656	40	5.7	62.76	63.63
40	4	1	6	0.4	40	16	0.262	0.565	0.55	6.6	4.06	6.51
40	4	1	7	0.4	60	24	0.25	0.55	0.26	5.04	82.06	31.98
40	4	1	8	0.4	80	32	0.4	0.55	0.54	5.37	38.72	19.85
40	4	1	9	0.6	20	12	0.23	0.565	0.26	6.42	16.56	7.89
40	4	1	10	0.6	40	24	0.51	0.44	0.56	26.06	54.94	8.37
40	4	1	11	0.6	60	36	0.546	0.989	0.6263	4.28	6.14	19.23
40	4	1	12	0.6	80	48	0.2	0.25	0.486	33.05	50.33	5.84
40	4	1	13	0.8	20	16	0.56	0.55	0.565	7.91	14.54	8.87
40	4	1	14	0.8	40	32	0.5656	0.6565	0.556	12.11	7.17	12.42
40	4	1	15	0.8	60	48	0.556	0.55	0.55	9.02	22.01	5.49
40	4	1	16	0.8	80	64	0.47	0.262	0.545	4.06	11.76	13.18
40	4	2	1	0.2	20	4	23	26	26	5.1	4.77	4.36
40	4	2	2	0.2	40	8	26	16	46	3.93	7.32	4.07
40	4	2	3	0.2	60	12	30	26	30	4.06	9.83	8.36
40	4	2	4	0.2	80	16	35	26	26	8.52	7.11	4.65
40	4	2	5	0.4	20	8	13	15	46	5.5	14.32	3.7
40	4	2	6	0.4	40	16	36	23	26	7.16	4.58	5.43
40	4	2	7	0.4	60	24	23	12	26	10	9.29	6.19
40	4	2	8	0.4	80	32	15	23	26	7.47	4.12	4.52
40	4	2	9	0.6	20	12	56	77	45	4.27	3.17	5.48
40	4	2	10	0.6	40	24	42	12	20	5.53	6.14	51.95
40	4	2	11	0.6	60	36	14	26	10	4.03	12.43	7.05
40	4	2	12	0.6	80	48	13	26	45	4.81	10.5	4.11
40	4	2	13	0.8	20	16	24	26	26	8.46	5.82	4.04
40	4	2	14	0.8	40	32	24	56	15	5.23	4.73	10.46
40	4	2	15	0.8	60	48	23	26	26	5.5	4.11	4.98
40	4	2	16	0.8	80	64	15	26	10	5.29	5.82	13.71
46	4	1	1	0.2	20	4	0.2	20	4	21.61	19.9	18.89
46	4	1	2	0.2	40	8	0.2	40	8	17.76	16.98	15.04
46	4	1	3	0.2	60	12	0.2	60	12	24.11	20.71	18.22
46	4	1	4	0.2	80	16	0.2	80	16	17.63	57.23	68.37
46	4	1	5	0.4	20	8	0.4	20	8	37.42	30.16	18.61
46	4	1	6	0.4	40	16	0.4	40	1.6	17.03	18.02	22.56
46	4	1	7	0.4	60	24	0.4	60	2.4	85.76	17.87	43.8
46	4	1	8	0.4	80	32	0.4	81	3.2	43.59	18.57	19.33
46	4	1	9	0.6	20	12	0.6	20	12	31.9	23.64	37.7
46	4	1	10	0.6	40	24	0.6	40	24	17.69	78.04	14.82
46	4	1	11	0.6	60	36	0.6	60	36	40.98	10.97	12.43
46	4	1	12	0.6	80	48	0.6	80	48	79.28	39.61	71.54
46	4	1	13	0.8	20	16	0.8	20	16	17.56	25.72	26.51
46	4	1	14	0.8	40	32	0.8	40	32	22.41	34.94	20.03
46	4	1	15	0.8	60	48	0.8	60	48	7.56	48.44	19.08
46	4	1	16	0.8	80	64	0.8	80	6.4	60.89	29.92	36.03
46	4	2	1	0.2	20	4	0.2	20	4	51.18	17.68	23.47
46	4	2	2	0.2	40	8	0.2	40	5	16.98	14.75	13.74
46	4	2	3	0.2	60	12	0.2	60	12	11.67	14.78	16.17
46	4	2	4	0.2	80	16	0.2	80	32	9.82	18.82	28.07
46	4	2	5	0.4	20	8	0.4	20	8	23.88	9.21	87.01
46	4	2	6	0.4	40	16	0.4	40	16	17.8	26.49	10.7
46	4	2	7	0.4	60	24	0.4	60	24	68.17	12.45	25
46	4	2	8	0.4	80	32	0.4	80	32	31.14	18.16	14.15
46	4	2	9	0.6	20	12	0.6	20	12	17.7	13.46	11.5
46	4	2	10	0.6	40	24	0.6	40	24	44.52	8.34	21.41
46	4	2	11	0.6	60	36	0.6	60	36	11.22	18.51	14.38
46	4	2	12	0.6	80	48	0.6	80	48	10.53	10.37	26.8
46	4	2	13	0.8	20	16	0.8	20	16	27.52	23.75	19.47
46	4	2	14	0.8	40	32	0.8	40	32	114.25	15.02	42.38
46	4	2	15	0.8	60	48	0.8	60	48	22.16	22.19	9.31
46	4	2	16	0.8	80	64	0.8	80	64	6.48	20.99	11.63
52	4	1	1	0.2	20	4	0.24	20	4	16.56	38.68	27.28
52	4	1	2	0.2	40	8	0.25	40	8	35.61	22.86	24.33
52	4	1	3	0.2	60	12	0.2	60	10	14.32	34.08	45.76
52	4	1	4	0.2	80	16	0.25	80	16	35.42	44.14	48.7
52	4	1	5	0.4	20	8	0.4	20	15	26.45	65.49	67.59
52	4	1	6	0.4	40	16	0.42	35	15	58.36	41.15	54.93
52	4	1	7	0.4	60	24	0.42	50	25	39.93	89.91	16.97
52	4	1	8	0.4	80	32	0.42	70	35	21.87	64.08	66.56
52	4	1	9	0.6	20	12	0.6	25.2	12	50.3	22.37	25.02
52	4	1	10	0.6	40	24	0.6	50	24	36.38	40.71	34.29
52	4	1	11	0.6	60	36	0.6	70	42	36.96	37.91	23.13
52	4	1	12	0.6	80	48	0.55	100	45	76.5	28.55	23.79
52	4	1	13	0.8	20	16	0.8	20	16	27.9	32.43	29.02
52	4	1	14	0.8	40	32	0.8	34	32	46.14	32.41	29.95
52	4	1	15	0.8	60	48	0.2	45	59.2	16.99	20.99	45.92
52	4	1	16	0.8	80	64	0.8	60	64	41.01	39.38	36.82
52	4	2	1	0.2	20	4	0.2	20	4	11.64	51.68	45.24
52	4	2	2	0.2	40	8	0.2	40	8	23.38	30.5	27.83
52	4	2	3	0.2	60	12	0.2	60	12	29.17	30.89	26.91
52	4	2	4	0.2	80	16	0.2	80	16	16.48	31.45	30.32
52	4	2	5	0.4	20	8	0.6	20	8	16.52	18.6	40.79
52	4	2	6	0.4	40	16	2.5	40	1.2	44.04	6.79	51.65
52	4	2	7	0.4	60	24	0.2	50	24	60.48	15.39	37.33
52	4	2	8	0.4	80	32	0.4	70	30	17.3	19.85	29.62
52	4	2	9	0.6	20	12	0.6	15	12	68.89	46.11	92.5
52	4	2	10	0.6	40	24	0.6	50	24	32.21	35.63	20.08
52	4	2	11	0.6	60	36	0.6	0.6	0.2	32.09	42.24	14.9
52	4	2	12	0.6	80	48	0.6	90	2.5	53.88	44.8	40.45
52	4	2	13	0.8	20	16	0.8	20	16	27.92	32.94	32.99
52	4	2	14	0.8	40	32	0.8	40	32	31.5	47.85	57.99
52	4	2	15	0.8	60	48	0.6	8	58.8	18.04	59.94	38.55
52	4	2	16	0.8	80	64	0.8	66	64	106.99	49.63	38.63
58	4	1	1	0.2	20	4	0.2	20	4	9.3	16.05	9.96
58	4	1	2	0.2	40	8	0.22	40	8	6.57	12.52	11.85
58	4	1	3	0.2	60	12	0.3	60	6	7.27	14.78	14.83
58	4	1	4	0.2	80	16	0.8	80	16	8.21	6.57	14.16
58	4	1	5	0.4	20	8	0.4	20	6	11.2	6.59	12.88
58	4	1	6	0.4	40	16	0.4	40	16	10.05	12.66	5.3
58	4	1	7	0.4	60	24	0.4	60	24	13.74	15.89	11.14
58	4	1	8	0.4	80	32	0.4	70	37	12.11	11.07	11.1
58	4	1	9	0.6	20	12	0.65	20	12	6.06	8.28	7.48
58	4	1	10	0.6	40	24	0.6	44	24	7.39	11.94	11.53
58	4	1	11	0.6	60	36	0.65	68	34	10.62	8.62	12.77
58	4	1	12	0.6	80	48	0.6	70	44	7.54	10.17	5.09
58	4	1	13	0.8	20	16	0.8	18	16	7.08	5.15	12.43
58	4	1	14	0.8	40	32	0.7	36	32	6.08	9.59	12.18
58	4	1	15	0.8	60	48	0.78	54	52	8.1	12.3	8.04
58	4	1	16	0.8	80	64	0.8	80	70	6.8	6.56	10.6
58	4	2	1	0.2	20	4	0.2	20	4	5.96	13.08	11.48
58	4	2	2	0.2	40	8	0.2	40	8	13.99	14.21	11.66
58	4	2	3	0.2	60	12	0.2	60	12	7.79	8.88	13.47
58	4	2	4	0.2	80	16	0.16	3	16	22.68	17.63	26.33
58	4	2	5	0.4	20	8	0.4	20	8	12.4	9.18	9.53
58	4	2	6	0.4	40	16	0.4	40	16	10.59	8.44	9.2
58	4	2	7	0.4	60	24	0.4	52	24	8.79	11.54	6.38
58	4	2	8	0.4	80	32	0.4	72	36	11.39	4.9	8.71
58	4	2	9	0.6	20	12	0.6	20	12	5.76	12.14	12.31
58	4	2	10	0.6	40	24	0.6	40	22	12.65	5.12	6.96
58	4	2	11	0.6	60	36	0.6	64	34	7.34	10.91	6.41
58	4	2	12	0.6	80	48	0.6	80	154	10.01	5.13	14.41
58	4	2	13	0.8	20	16	0.8	24	16	14.04	20.02	7.83
58	4	2	14	0.8	40	32	0.8	36	36	8.03	7.28	9.72
58	4	2	15	0.8	60	48	0.7	56	54	6.46	8.16	16.63
58	4	2	16	0.8	80	64	0.8	72	74	8.64	8.73	20.13
64	4	1	1	0.2	20	4	0.2	20	4	10.32	21.85	10.52
64	4	1	2	0.2	40	8	0.2	40	8	10.02	27.46	15.6
64	4	1	3	0.2	60	12	0.2	60	12	13.1	16.04	25.91
64	4	1	4	0.2	80	16	0.2	80	16	27.28	24.72	41.75
64	4	1	5	0.4	20	8	0.33	20	8	10.86	36.36	14.23
64	4	1	6	0.4	40	16	0.4	40	16	27.05	23.54	13.05
64	4	1	7	0.4	60	24	0.4	60	24	25.55	38.73	20.71
64	4	1	8	0.4	80	32	0.4	80	32	25.31	24.71	40.2
64	4	1	9	0.6	20	12	0.7	20	12	19.06	27.61	25.78
64	4	1	10	0.6	40	24	0.55	40	18	43.79	26.41	65.85
64	4	1	11	0.6	60	36	0.6	60	40	55.34	39.77	98.23
64	4	1	12	0.6	80	48	0.7	80	50	52.3	45.65	41.62
64	4	1	13	0.8	20	16	0.8	20	16	20.73	24.22	43.43
64	4	1	14	0.8	40	32	0.8	4	32	14.46	29.72	21.08
64	4	1	15	0.8	60	48	0.8	60	40	18.21	58.33	17.41
64	4	1	16	0.8	80	64	0.8	80	60	18.79	30.25	8.58
64	4	2	1	0.2	20	4	0.2	20	4	8.1	10.5	9.04
64	4	2	2	0.2	40	8	0.2	40	8	9.37	13.32	9.85
64	4	2	3	0.2	60	12	0.2	60	12	7.04	9.57	20.44
64	4	2	4	0.2	80	16	0.2	80	16	16.32	86.62	30.18
64	4	2	5	0.4	20	8	0.4	20	8	26.73	17.04	19.91
64	4	2	6	0.4	40	16	0.4	40	16	22.61	9.02	23.15
64	4	2	7	0.4	60	24	0.4	60	24	14.32	13.03	23.55
64	4	2	8	0.4	80	32	0.4	80	32	9.12	9.85	28.96
64	4	2	9	0.6	20	12	0.6	20	12	9.98	33.45	6.74
64	4	2	10	0.6	40	24	0.6	40	24	18.16	9.74	11.87
64	4	2	11	0.6	60	36	0.6	60	36	23.99	13.34	22.87
64	4	2	12	0.6	80	48	0.6	80	48	48.55	7.4	31.89
64	4	2	13	0.8	20	16	8	20	16	13.25	12.9	10.99
64	4	2	14	0.8	40	32	0.8	40	32	23.41	8.57	47.33
64	4	2	15	0.8	60	48	0.8	60	48	5.03	13.4	37.07
64	4	2	16	0.8	80	64	0.8	80	64	11.69	8.35	23.76
70	4	1	1	0.2	20	4	0.2	20	4	16.3	26.62	8.35
70	4	1	2	0.2	40	8	0.2	40	8	7.81	35.02	11.57
70	4	1	3	0.2	60	12	0.2	60	12	9.25	12.89	15.04
70	4	1	4	0.2	80	16	0.2	80	16	9.51	14.44	7.33
70	4	1	5	0.4	20	8	0.4	20	8	8.71	34.61	21.64
70	4	1	6	0.4	40	16	0.4	40	16	30.17	23.31	12.32
70	4	1	7	0.4	60	24	0.4	60	24	14.22	16.76	9.77
70	4	1	8	0.4	80	32	0.4	80	32	18.84	20.75	14.51
70	4	1	9	0.6	20	12	0.6	20	12	25.04	15.62	10.71
70	4	1	10	0.6	40	24	0.6	40	24	15.33	12.86	7.65
70	4	1	11	0.6	60	36	0.6	60	36	21.53	10.94	8.77
70	4	1	12	0.6	80	48	0.6	80	48	51.63	69.06	19.06
70	4	1	13	0.8	20	16	0.8	20	16	10.51	14.97	17.78
70	4	1	14	0.8	40	32	0.8	40	32	15.54	18.09	25.59
70	4	1	15	0.8	60	48	0.48	60	54	16.06	23.5	42.99
70	4	1	16	0.8	80	64	0.8	80	64	12.75	9.22	19.7
70	4	2	1	0.2	20	4	0.2	20	4	6.76	5.81	14.36
70	4	2	2	0.2	40	8	0.2	40	8	6.17	7.23	14.75
70	4	2	3	0.2	60	12	0.2	60	12	9.99	6.02	8.04
70	4	2	4	0.2	80	16	0.2	80	16	7.53	11.48	15.62
70	4	2	5	0.4	20	8	0.4	20	8	11.67	28.26	20.1
70	4	2	6	0.4	40	16	0.4	40	16	14.97	10.48	7.8
70	4	2	7	0.4	60	24	0.4	60	24	14.15	16.57	10.7
70	4	2	8	0.4	80	32	0.4	80	32	21.39	18.47	9.12
70	4	2	9	0.6	20	12	0.6	20	12	12.6	7.32	19.72
70	4	2	10	0.6	40	24	0.6	40	24	18.34	13.55	24.95
70	4	2	11	0.6	60	36	0.6	60	36	8.08	7.38	10.63
70	4	2	12	0.6	80	48	0.6	80	48	14.54	18.84	24.15
70	4	2	13	0.8	20	16	0.8	20	16	7	27.42	11.5
70	4	2	14	0.8	40	32	0.8	40	32	21.69	14.63	12.69
70	4	2	15	0.8	60	48	0.8	60	48	19.66	21.57	8.07
70	4	2	16	0.8	80	64	0.8	80	64	20.26	15.82	10.38
76	4	1	1	0.2	20	4	0.2	20	4	44.11	44.04	36.64
76	4	1	2	0.2	40	8	0.2	40	8	31.68	26.8	32.44
76	4	1	3	0.2	60	12	0.2	60	12	38.16	58.7	21.86
76	4	1	4	0.2	80	16	0.2	80	16	63.21	42.69	14.38
76	4	1	5	0.4	20	8	0.4	20	8	132.86	53.62	25.44
76	4	1	6	0.4	40	16	0.4	40	16	34.99	34.9	19.05
76	4	1	7	0.4	60	24	0.4	60	24	31.32	13.83	16.43
76	4	1	8	0.4	80	32	0.4	80	32	83.86	43.06	25.35
76	4	1	9	0.6	20	12	0.6	20	12	31.42	22.8	28.18
76	4	1	10	0.6	40	24	0.6	40	24	43.76	72.31	47.64
76	4	1	11	0.6	60	36	0.6	60	36	49.8	31.79	17.53
76	4	1	12	0.6	80	48	0.6	80	48	33.59	42.64	14.77
76	4	1	13	0.8	20	16	0.8	20	16	29.12	20.49	14.14
76	4	1	14	0.8	40	32	0.8	40	32	48.85	26.79	80.76
76	4	1	15	0.8	60	48	0.8	60	48	128.93	28.54	28.9
76	4	1	16	0.8	80	64	0.8	80	64	33.38	33.74	100.23
76	4	2	1	0.2	20	4	0.2	20	4	17.39	18.31	32.78
76	4	2	2	0.2	40	8	0.2	40	16	23.69	16.82	11.27
76	4	2	3	0.2	60	12	0.2	60	12	11.12	16.1	16.09
76	4	2	4	0.2	80	16	0.2	80	16	47.55	23.42	16.84
76	4	2	5	0.4	20	8	0.4	20	8	21.72	48.33	34.17
76	4	2	6	0.4	40	16	0.4	40	16	17.93	18.97	7.86
76	4	2	7	0.4	60	24	0.4	60	24	34.74	14.2	11.55
76	4	2	8	0.4	80	32	0.4	80	32	37.06	30.78	13.65
76	4	2	9	0.6	20	12	0.6	20	12	30.58	21.3	12.33
76	4	2	10	0.6	40	24	0.6	40	24	24.58	16.39	13.97
76	4	2	11	0.6	60	36	0.6	60	36	20.12	15.97	14.43
76	4	2	12	0.6	80	48	0.6	80	48	21.52	15.89	26
76	4	2	13	0.8	20	16	0.8	20	16	25.99	24.91	15.88
76	4	2	14	0.8	40	32	0.8	40	32	26.36	18.09	24.98
76	4	2	15	0.8	60	48	0.8	60	48	17.51	14.6	16.48
76	4	2	16	0.8	80	64	0.8	80	64	33.22	18.92	15.38
82	4	1	1	0.2	20	4	0.2	20	4	27.24	18.72	23.89
82	4	1	2	0.2	40	8	0.2	40	8	25.12	32.13	26.63
82	4	1	3	0.2	60	12	0.2	60	12	9.43	16.47	42.44
82	4	1	4	0.2	80	16	0.2	80	16	33.93	70.82	70.04
82	4	1	5	0.4	20	8	0.4	20	8	31.27	55.36	34.6
82	4	1	6	0.4	40	16	0.4	40	16	38.68	34.1	16.36
82	4	1	7	0.4	60	24	0.4	60	15	15.39	11.84	31.64
82	4	1	8	0.4	80	32	0.4	128	32	44.89	10.07	56.1
82	4	1	9	0.6	20	12	0.6	20	12	16.67	19.7	18.33
82	4	1	10	0.6	40	24	0.6	40	24	17.09	28.89	39.1
82	4	1	11	0.6	60	36	0.6	60	36	26.41	33.37	35.84
82	4	1	12	0.6	80	48	0.6	80	48	21.08	40.97	14.2
82	4	1	13	0.8	20	16	0.8	20	16	72.67	28.95	30.03
82	4	1	14	0.8	40	32	0.8	40	32	86.46	21.48	14.48
82	4	1	15	0.8	60	48	0.6	60	48	12.13	47.17	30.07
82	4	1	16	0.8	80	64	0.8	80	68	15.58	17.78	62.74
82	4	2	1	0.2	20	4	0.2	20	4	8.49	12.54	22.01
82	4	2	2	0.2	40	8	0.2	40	8	18.03	15.56	18.93
82	4	2	3	0.2	60	12	0.2	60	12	8.54	6.86	25.75
82	4	2	4	0.2	80	16	0.2	80	16	29.89	17.45	30.45
82	4	2	5	0.4	20	8	0.4	20	8	23.59	21.15	18.54
82	4	2	6	0.4	40	16	0.4	40	16	9.96	32.33	12.49
82	4	2	7	0.4	60	24	0.4	60	24	9.89	20.76	33.28
82	4	2	8	0.4	80	32	0.4	80	32	11.19	23.28	20.95
82	4	2	9	0.6	20	12	0.6	20	12	42.66	12.54	22.51
82	4	2	10	0.6	40	24	0.4	40	24	23.6	10.11	23.61
82	4	2	11	0.6	60	36	0.6	60	36	9.61	6.74	25.13
82	4	2	12	0.6	80	48	0.6	80	48	8.41	20.79	26.15
82	4	2	13	0.8	20	16	0.6	20	16	29.22	12.78	15.92
82	4	2	14	0.8	40	32	0.8	40	32	9.21	15.38	13.1
82	4	2	15	0.8	60	48	0.8	60	48	9.8	11.13	10.47
82	4	2	16	0.8	80	64	0.8	80	64	11.13	27.05	14.59
88	4	1	1	0.2	20	4	0.2	20	4	28.05	12.15	7.21
88	4	1	2	0.2	40	8	0.2	40	8	16.69	10.92	11.06
88	4	1	3	0.2	60	12	0.2	60	12	10.23	13.95	9.73
88	4	1	4	0.2	80	16	0.2	80	16	5.19	9.52	18.81
88	4	1	5	0.4	20	8	0.4	20	8	10.47	7.87	9.12
88	4	1	6	0.4	40	16	4	40	16	5.98	9.47	7.07
88	4	1	7	0.4	60	24	0.4	60	24	6.09	9.11	19.98
88	4	1	8	0.4	80	32	0.4	80	32	14.49	10.93	8.21
88	4	1	9	0.6	20	12	0.6	20	12	9.84	8.34	9.74
88	4	1	10	0.6	40	24	0.6	40	24	7.85	7.22	13.36
88	4	1	11	0.6	60	36	6	60	36	10.27	4.91	8.55
88	4	1	12	0.6	80	48	0.6	80	48	9.84	9.78	11.6
88	4	1	13	0.8	20	16	0.8	20	16	6.02	10.34	14.28
88	4	1	14	0.8	40	32	0.8	40	32	9.86	11.25	7.61
88	4	1	15	0.8	60	48	0.8	60	48	7.91	6.36	8.6
88	4	1	16	0.8	80	64	0.8	80	64	12.86	11.23	9.77
88	4	2	1	0.2	20	4	0.2	20	4	8.31	10.56	7.18
88	4	2	2	0.2	40	8	0.2	40	8	9.32	7.85	8.22
88	4	2	3	0.2	60	12	0.2	60	12	6.25	6.07	5.16
88	4	2	4	0.2	80	16	0.2	80	4	6.07	8.16	12.6
88	4	2	5	0.4	20	8	0.6	20	0.4	20.73	9.37	6.44
88	4	2	6	0.4	40	16	0.4	40	16	6.98	7.26	5.85
88	4	2	7	0.4	60	24	0.4	60	24	7.22	7.11	7.76
88	4	2	8	0.4	80	32	0.4	80	32	6.23	7.7	9.7
88	4	2	9	0.6	20	12	0.6	20	12	7.71	10.47	13.5
88	4	2	10	0.6	40	24	0.6	40	24	7.92	6.7	5.29
88	4	2	11	0.6	60	36	0.6	60	36	3.78	10.81	5.05
88	4	2	12	0.6	80	48	0.6	80	48	6.2	6.37	5.79
88	4	2	13	0.8	20	16	0.8	20	16	5.22	9.87	6.6
88	4	2	14	0.8	40	32	0.8	40	32	12.62	4.82	27.9
88	4	2	15	0.8	60	48	0.8	60	48	5.63	5.57	5.68
88	4	2	16	0.8	80	64	0.8	80	64	6.5	6.1	16.81
5	5	1	1	0.2	20	4	0.2	20	4	9.07	22.31	22.29
5	5	1	2	0.2	40	8	0.2	40	8	13.54	24.76	62.41
5	5	1	3	0.2	60	12	0.2	60	12	19.47	43.67	36.95
5	5	1	4	0.2	80	16	0.2	80	16	20.54	23.41	49.7
5	5	1	5	0.4	20	8	0.4	20	5	32.52	43.88	78.88
5	5	1	6	0.4	40	16	0.4	30	16	65.74	26.24	28.24
5	5	1	7	0.4	60	24	0.4	8	24	35.08	43.42	34.04
5	5	1	8	0.4	80	32	0.4	70	74	37.04	51.71	10.59
5	5	1	9	0.6	20	12	0.6	20	12	36.78	31.8	22.24
5	5	1	10	0.6	40	24	0.6	40	25	23.5	71.84	102.79
5	5	1	11	0.6	60	36	0.6	60	48	14.26	50.9	15.38
5	5	1	12	0.6	80	48	0.6	60	45	23.17	11.9	79.97
5	5	1	13	0.8	20	16	0.8	2	16	29.96	13.54	13.7
5	5	1	14	0.8	40	32	0.8	40	34	23.82	8.21	9.27
5	5	1	15	0.8	60	48	0.8	60	52	14.04	10.94	86.17
5	5	1	16	0.8	80	64	0.8	70	72	31.8	40.54	41.09
5	5	2	1	0.2	20	4	0.2	20	80	14.72	11.8	13.4
5	5	2	2	0.2	40	8	0.2	40	8	31.96	18.38	25.25
5	5	2	3	0.2	60	12	0.2	60	12	28.12	37.44	29.46
5	5	2	4	0.2	80	16	0.2	80	16	11.52	37.48	23.06
5	5	2	5	0.4	20	8	0.4	20	8	15.14	15.37	10.78
5	5	2	6	0.4	40	16	0.4	40	16	45.37	41.96	14.63
5	5	2	7	0.4	60	24	0.4	60	24	14.11	21.89	36.71
5	5	2	8	0.4	80	32	0.4	60	36	19.11	15.34	23.04
5	5	2	9	0.6	20	12	0.6	20	12	16.36	9.15	24.2
5	5	2	10	0.6	40	24	0.6	40	24	26	19.86	18.78
5	5	2	11	0.6	60	36	0.4	80	36	12.97	24.49	12.77
5	5	2	12	0.6	80	48	0.6	80	64	9.55	28.3	19.7
5	5	2	13	0.8	20	16	0.8	20	16	9.24	8.47	12.81
5	5	2	14	0.8	40	32	0.8	40	60	11.56	32.74	46.63
5	5	2	15	0.8	60	48	0.8	60	48	28.4	12.37	92.4
5	5	2	16	0.8	80	64	0.8	80	64	15.72	9.66	22.83
11	5	1	1	0.2	20	4	0.2	20	4	12.49	4.73	13.19
11	5	1	2	0.2	40	8	0.2	40	8	49.36	42.77	12.51
11	5	1	3	0.2	60	12	0.2	60	12	23.85	30.76	15.1
11	5	1	4	0.2	80	16	0.2	80	16	10.97	22.56	9.76
11	5	1	5	0.4	20	8	0.4	20	8	35.05	9.99	18.91
11	5	1	6	0.4	40	16	0.4	40	16	17.7	10.62	18.46
11	5	1	7	0.4	60	24	0.4	60	24	26.02	7.05	8.68
11	5	1	8	0.4	80	32	15	80	200	34.21	16.79	17.98
11	5	1	9	0.6	20	12	0.6	16	12	11.89	25.38	8.23
11	5	1	10	0.6	40	24	0.6	40	24	33.56	21	11.64
11	5	1	11	0.6	60	36	0.6	51	36	15.95	35.6	6.77
11	5	1	12	0.6	80	48	0.6	78	48	16.45	40.83	32.27
11	5	1	13	0.8	20	16	0.8	20	16	29.64	16.42	8.12
11	5	1	14	0.8	40	32	0.8	40	32	31.42	62.45	15.4
11	5	1	15	0.8	60	48	0.8	72	48	25.56	25.39	19.68
11	5	1	16	0.8	80	64	0.8	77	64	53.24	23.36	10.91
11	5	2	1	0.2	20	4	0.2	20	4	10.66	13.9	8.65
11	5	2	2	0.2	40	8	0.2	40	8	13.84	9.88	13.49
11	5	2	3	0.2	60	12	0.2	60	12	9.03	11.35	12.56
11	5	2	4	0.2	80	16	0.2	80	16	7.72	9.33	6.16
11	5	2	5	0.4	20	8	0.4	20	8	14.98	11.03	26.47
11	5	2	6	0.4	40	16	0.4	40	16	7.55	10.78	7.71
11	5	2	7	0.4	60	24	0.4	60	24	21.2	6.5	6.66
11	5	2	8	0.4	80	32	0.4	80	32	14.48	11.42	20.63
11	5	2	9	0.6	20	12	0.6	20	12	11.42	19.16	13
11	5	2	10	0.6	40	24	0.6	60	24	6.6	13.99	8.7
11	5	2	11	0.6	60	36	0.6	60	36	30.6	12.76	11.24
11	5	2	12	0.6	80	48	0.6	80	48	7.48	34.46	14.68
11	5	2	13	0.8	20	16	0.8	20	16	11.02	14.52	9.92
11	5	2	14	0.8	40	32	0.8	40	32	9.92	21.14	22.19
11	5	2	15	0.8	60	48	0.8	60	48	14.18	18.27	13.69
11	5	2	16	0.8	80	64	0.8	80	64	15.78	8.26	7.73
17	5	1	1	0.2	20	4	0.2	20	4	80.49	24.68	15.91
17	5	1	2	0.2	40	8	0.2	160	8	39.63	65.05	14.11
17	5	1	3	0.2	60	12	5	60	20	44.98	55.9	25.95
17	5	1	4	0.2	80	16	0.2	80	16	79.92	217.46	75.53
17	5	1	5	0.4	20	8	0.4	20	8	20.47	16.28	20.34
17	5	1	6	0.4	40	16	0.2	40	20	11.42	57.3	72.75
17	5	1	7	0.4	60	24	0.4	60	35	25.3	16.98	30.32
17	5	1	8	0.4	80	32	0.4	80	32	37.69	23.53	31.36
17	5	1	9	0.6	20	12	0.6	20	12	23.08	167.7	13.71
17	5	1	10	0.6	40	24	0.5	40	25	25.74	128.32	27.84
17	5	1	11	0.6	60	36	0.5	60	36	43.1	27.83	30.61
17	5	1	12	0.6	80	48	0.6	80	48	16.28	48.18	23.82
17	5	1	13	0.8	20	16	0.8	20	2	32.79	22.31	60.13
17	5	1	14	0.8	40	32	0.8	80	32	50.66	149.51	13.89
17	5	1	15	0.8	60	48	0.8	60	48	24.2	45.5	35.27
[truncated: 881 more rows]
