# Supplementary material for: Precise/not precise (PNP): A Brunswikian model that uses judgment error distributions to identify cognitive processes
Source: Psychon Bull Rev. 2020 Sep 28;28(2):351–73. doi: 10.3758/s13423-020-01805-9 (PMC8062428; doi:10.3758/s13423-020-01805-9)
Supplement: Supplementary file 4 — (M 1 kb) [file 13423_2020_1805_MOESM4_ESM.m]

function [ loglikOut,fp ] = PNPfitbnd( OBJfun,x0,xdata,ydata,lb,ub,tau,optimset )
% PNPfitbnd will fit the PNP-model with bounded parameter estimates

% NOTE: The fminsearchbnd function is required for the code to work

% Input-list:
% 
% OBJfun: The objective function to estimate
% 
% x0: The startvalues for parameters in order [lambda sigma b1 ... bn]
%     
% xdata: The variable vector for the independent variables
% 
% ydata: The variable vector for the dependent variable
% 
% lb: The lower bounds of parameter estimates in order [lambda sigma b1 ... bn], note that the lower bound of sigma MUST be set as larger than tau
%     
% ub: The upper bounds of parameter estimates in order [lambda sigma b1 ... bn]
%     
% tau: The desired value of tau
% 
% optimset: Options for the fminsearchbnd function, if default values then define optimset = []

[fp, loglik] = fminsearchbnd(@(pars) -LLHfun(OBJfun,pars,x0,xdata,ydata,tau),x0,lb,ub,optimset);

loglikOut = -loglik;

function LLH = LLHfun(OBJfun,pars,x0,xdata,ydata,tau)

lambda = pars(1);
sigma = pars(2);
    for i = 1:(size(x0,2)-2)
        par(i) = pars(i+2);
    end
    
if lambda<0 || lambda>1
    LLH = -Inf;
else
    LLH = sum(log(lambda*normpdf(ydata-OBJfun(par,xdata),0,sigma) + (1-lambda)*normpdf(ydata-OBJfun(par,xdata),0,tau)));
end
